# Supplementary material for: Energy demanding RNA and protein metabolism drive dysfunctionality of HIV-specific T cell changes during chronic HIV infection
Source: PLoS One. 2024 Oct 2;19(10):e0298472. doi: 10.1371/journal.pone.0298472 (PMC11446443; doi:10.1371/journal.pone.0298472)
Supplement: S1 Data — (XLSX) [file pone.0298472.s001.xlsx]

## Sheet: Legend
Legend
Table S1	Number of cells used for RNA sequencing per participant
Table S2	Differential gene expression (DGE) analysis comparing the HIV-specific CD8 T cells of progressors to B*57 long-term non-progressors (LTNP)
Table S3	DGE analysis comparing the HIV-specific CD8 T cells of progressors to B*57 non-LTNP
Table S4	DGE analysis comparing the HIV-specific CD8 T cells of progressors to MAVS-/-
Table S5	Pathway enrichment analysis of differentially expressed genes (DEGs) in HIV-specific CD8 T cells comparing progressors and B*57 long-term non-progressors (LTNP)
Table S6	Pathway enrichment analysis of DEGs in HIV-specific CD8 T cells comparing progressors and non-B*57 LTNP
Table S7	Pathway enrichment analysis of DEGs in HIV-specific CD8 T cells comparing progressors and MAVS-/-
Table S8	DGE analysis comparing the CMV-specific CD8 T cells of progressors to B*57 LTNP
Table S9	DGE analysis comparing the CMV-specific CD8 T cells of progressors to B*57 non-LTNP
Table S10	DGE analysis comparing the CMV-specific CD8 T cells of progressors to MAVS-/-
Table S11	DGE analysis comparing the CMV-specific CD8 T cells of progressors to Blood donors
Table S12	Pathway enrichment analysis of DEGs in CMV-specific CD8 T cells comparing progressors and B*57 LTNP
Table S13	Pathway enrichment analysis of DEGs in CMV-specific CD8 T cells comparing progressors and non-B*57 LTNP
Table S14	Pathway enrichment analysis of DEGs in CMV-specific CD8 T cells comparing progressors and MAVS-/-
Table S15	Pathway enrichment analysis of DEGs in CMV-specific CD8 T cells comparing progressors and Blood donors
Table S16	DGE analysis comparing the HIV- and CMV-specific CD8 T cells of progressors
Table S17	DGE analysis comparing the HIV- and CMV-specific CD8 T cells of B*57 LTNP
Table S18	DGE analysis comparing the HIV- and CMV-specific CD8 T cells of non-B*57 LTNP
Table S19	DGE analysis comparing the HIV- and CMV-specific CD8 T cells of MAVS-/-

## Sheet: Table S1
Sample	no. of HIV-specific CD8 T cells analysed	no. of CMV-specific CD8 T cells analysed
Participant 1	300	NA
Participant 2	300	200
Participant 3	300	NA
Participant 4	154	300
Participant 5	300	300
Participant 6	300	NA
Participant 7	300	300
Participant 8	300	300
Participant 9	300	300
Participant 10	300	300
Participant 11	300	300
Participant 12	300	300
Participant 13	236	300
Participant 14	300	300
Participant 15	64	300
Participant 16	300	300
Participant 17	300	300
Participant 18	200	300
Participant 19	300	100
Participant 20	300	300
Participant 21	159	300
Participant 22	300	300
Participant 23	300	300
Participant 24	300	300
Participant 25	300	300
Participant 26	300	300
Donor 1	NA	300
Donor 2	NA	300
Donor 3	NA	300
Donor 4	NA	117
Donor 5	NA	45
Donor 6	NA	376

## Sheet: Table S2
Gene	logFC	logCPM	PValue	FDR
LOC107984659	4.98218	9.77985	0.000774604	0.200177
RPL6	4.87569	8.3535	0.00108965	0.200177
SPPL2A	-5.89556	7.74285	0.00287842	0.200177
NCOR1	-4.83009	10.4842	0.00300603	0.200177
NDUFB8	-5.64281	9.9626	0.00312022	0.200177
USP15	-5.36234	8.78767	0.00324437	0.200177
NOP53	-4.78947	9.79315	0.00362078	0.200177
GLS	-5.00429	9.47287	0.00612399	0.296248
IFI16	-4.93511	8.48366	0.00917864	0.361264
MGEA5	-4.88409	9.24263	0.009335	0.361264
AIMP1	-5.19681	8.4544	0.0129544	0.43119
EPB41	-4.74893	8.58404	0.0133702	0.43119
EIF4G2	-5.10659	9.33975	0.0166712	0.449859
GOLGB1	-4.62179	9.29164	0.0167471	0.449859
NUCKS1	-4.1738	11.1089	0.0174364	0.449859
STK17A	-4.16312	6.9323	0.0187666	0.453917
RPL37A	3.06395	9.8582	0.0207243	0.471782
RBM25	3.01601	6.24905	0.0332208	0.714248
BPTF	-3.52972	9.5457	0.0402498	0.807117
TIGIT	3.37751	7.75046	0.0417115	0.807117
WNK1	3.326	9.19881	0.0483121	0.890324
B4GALT1	3.49084	9.31653	0.0536682	0.90857
LINC01681	-2.70477	6.83807	0.0539977	0.90857
TCF25	2.94842	7.59712	0.0565394	0.911698
UTRN	-2.99491	9.69552	0.0641809	0.99352
RPS23	2.77008	9.33987	0.0681991	1
UBE2D3	-3.07683	8.89921	0.0833746	1
RAD21	2.8655	9.22844	0.0864544	1
PNRC1	2.41403	10.0987	0.10199	1
COMMD6	2.86692	8.7757	0.113041	1
RPLP0	2.62577	8.99241	0.114221	1
RPL36A	1.99342	6.71597	0.117908	1
GCC2	-2.70887	9.44981	0.122878	1
ITGA4	1.86136	10.335	0.123653	1
YWHAB	-2.71884	9.98038	0.130508	1
RPS9	-2.74911	9.95433	0.130697	1
RAP1B	2.39409	8.28867	0.13253	1
ZFP36L2	-2.43012	10.6976	0.13437	1
FYB1	2.06394	9.7273	0.140233	1
CMC1	2.37682	9.46199	0.141893	1
EEF1D	2.13479	8.76651	0.149505	1
CWF19L2	-2.37427	10.1602	0.160718	1
ATP5MG	-2.93122	10.7552	0.165522	1
LCK	-2.36367	10.6364	0.168868	1
RPL19	-2.00983	10.2011	0.174818	1
DDX5	1.67483	10.9926	0.17561	1
MORF4L1	2.05701	8.56983	0.176416	1
HINT1	-2.30013	6.82343	0.178923	1
SUB1	2.42555	10.2616	0.179291	1
SSR1	-2.41749	7.24792	0.182758	1
CLPTM1L	1.47331	9.90724	0.185245	1
CLEC2D	2.03228	10.2235	0.192812	1
ACTG1	-1.98584	9.81608	0.193425	1
NIPBL	-2.33472	9.49928	0.209854	1
PSME1	1.72353	9.72304	0.210119	1
RPL32	1.59863	10.0164	0.211306	1
CIRBP	2.13957	8.27535	0.212898	1
NAP1L1	-2.25801	8.43248	0.213757	1
GUK1	-2.58824	9.24238	0.220676	1
TPM3	-1.69858	10.9113	0.224053	1
SARAF	2.33527	10.0093	0.225268	1
NACA	-2.17513	9.24721	0.226269	1
HNRNPC	-2.09424	8.81763	0.22628	1
CLIC1	-2.04152	11.551	0.236906	1
TRNV	-1.40355	7.86834	0.241645	1
GNLY	-2.06605	11.916	0.243525	1
PTPRCAP	-2.12088	9.82164	0.244632	1
RPL35	1.4958	11.4258	0.246934	1
RPL41	1.66418	7.86767	0.247767	1
RPS3	1.34769	12.2277	0.249243	1
SMARCA5	-2.02651	8.57492	0.250134	1
CD3D	1.60745	11.2571	0.253242	1
IL32	1.59011	10.6076	0.253293	1
ANXA6	1.82656	10.2841	0.257584	1
PIK3R1	1.84331	10.5168	0.2576	1
UBE2D2	2.06386	9.38556	0.25878	1
JAK1	-1.87591	9.27726	0.262881	1
CD48	1.87245	9.3662	0.263045	1
DAZAP2	1.5027	10.7187	0.264745	1
PCBP2	-1.4285	8.74125	0.267496	1
TROVE2	1.82733	9.15618	0.26952	1
EIF3E	-1.77623	6.60557	0.279552	1
CNBP	1.78329	9.42071	0.286161	1
ATP5F1E	-1.61101	10.4327	0.295238	1
GAPDH	1.4895	9.5108	0.296957	1
KMT2E-AS1	-1.86641	9.408	0.29982	1
CD8B	1.74276	8.59841	0.303289	1
ANKRD36	-1.77314	8.6426	0.306458	1
ITM2B	-1.30947	11.5752	0.308186	1
WIPF1	-1.69559	9.43091	0.311882	1
RACK1	-1.66619	9.63718	0.311956	1
UQCR10	1.81857	9.77476	0.315241	1
CNOT6L	-1.67896	9.90668	0.327155	1
NDUFA13	-1.71071	10.9163	0.336668	1
LTN1	1.53261	8.02301	0.336845	1
RPL8	1.24414	9.84935	0.345867	1
RPS17	1.54179	9.06949	0.347994	1
C9orf78	-1.77681	9.21597	0.348457	1
MIF	-1.83347	10.5123	0.351055	1
IFI6	-1.649	10.3468	0.354256	1
RNR1	-1.00421	14.3074	0.354522	1
FTH1	1.14843	10.3377	0.354535	1
STK4	-1.51085	9.38209	0.355297	1
PARP8	-1.43508	8.56888	0.360008	1
MYH9	-1.50177	7.58232	0.366602	1
CD74	-1.43542	12.0354	0.36731	1
RPL17	1.07382	9.97518	0.369282	1
RPL27A	1.15947	8.95395	0.370645	1
HNRNPDL	1.45531	8.70633	0.383475	1
RNF213	-1.44889	10.9739	0.38359	1
MYL12A	1.40245	11.1922	0.385631	1
SYNE2	-1.07424	12.4174	0.38909	1
PRPF40A	1.31904	8.4012	0.392011	1
RPL24	-1.43865	9.6539	0.394721	1
HNRNPD	-1.27222	9.78356	0.394777	1
PNN	1.35022	9.83759	0.39551	1
CD44	-1.55071	8.75447	0.396338	1
EWSR1	-1.56416	8.32707	0.397796	1
BUB3	1.55601	10.7403	0.401213	1
LY6E	-1.61128	10.5075	0.4013	1
CD8A	1.00371	11.2458	0.406511	1
HLA-DPB1	-1.61378	9.50548	0.406937	1
PABPC1	-1.07141	10.7687	0.407953	1
HLA-E	0.893033	11.8991	0.409324	1
UBC	1.41003	9.55323	0.417097	1
PSMA1	-1.31981	6.91027	0.417658	1
H3F3B	-0.983585	12.9715	0.418079	1
RPS10	1.33937	9.15858	0.420149	1
ARPC2	-1.22244	11.4093	0.420868	1
RPS14	0.990171	12.5849	0.425399	1
RPL28	0.855735	10.8976	0.429718	1
EVL	1.06665	10.3171	0.43197	1
RPL31	-1.06125	10.9104	0.43242	1
SON	0.972595	11.4043	0.437971	1
ATP1B3	1.21065	10.7463	0.446179	1
RPS18	0.920226	11.2397	0.446815	1
HP1BP3	1.20577	10.3252	0.446846	1
YBX1	1.11147	9.60463	0.448601	1
HMGB2	1.20725	9.36527	0.449529	1
PAIP2	-1.24185	10.3254	0.451281	1
PDCD4	1.18271	9.11097	0.453402	1
TNFAIP3	-1.19833	9.90018	0.453561	1
BTG1	-1.09197	11.8443	0.455613	1
NKTR	-1.35096	10.715	0.462137	1
BCAP31	-1.54277	9.13608	0.467152	1
PPP1CA	1.15634	10.4388	0.468149	1
RPL35A	1.01558	9.99966	0.470925	1
RPS6	-0.890699	11.2608	0.474931	1
PHF3	-1.21792	9.88314	0.475247	1
HERPUD1	-1.15253	9.4411	0.477814	1
TIAL1	1.0982	7.94153	0.483653	1
RPL26	0.969483	10.5565	0.486237	1
TPT1	-0.786591	11.8072	0.491535	1
NEAT1	-0.987147	11.8505	0.491867	1
HERC1	1.14575	9.80681	0.492678	1
ARID4B	1.19366	10.2668	0.497202	1
SNRPD2	-0.959829	11.4546	0.499037	1
UBA52	0.963156	10.0378	0.49991	1
PTMA	-0.74521	12.0498	0.502592	1
PRMT1	0.873003	10.9891	0.505481	1
MACF1	-1.17853	9.9618	0.505781	1
RPS21	0.950757	8.94262	0.507898	1
TSPO	1.17969	10.8577	0.50795	1
PTPRC	-0.833569	12.6071	0.514625	1
HIST1H4C	-0.783617	12.0325	0.515372	1
GZMH	-1.19077	10.4348	0.51609	1
MAP3K2	1.05161	8.94293	0.516966	1
TRNG	-0.896011	6.56187	0.522516	1
TALAM1	-0.662285	14.0726	0.532317	1
HLA-C	0.661095	12.2688	0.538668	1
RPL4	0.628575	14.046	0.541084	1
PPP1R12A	0.945506	9.43457	0.544701	1
DDX6	0.921159	10.4126	0.547517	1
KIAA1551	0.958346	9.75291	0.547955	1
CCND2	-1.09352	8.83844	0.551742	1
PPP2R5C	-0.675759	11.1813	0.557098	1
PRRC2C	-0.884688	11.1466	0.559366	1
LRRFIP1	-0.849942	10.9367	0.565327	1
NFKBIA	-1.10624	9.39751	0.566347	1
VIM	0.927953	8.98426	0.568709	1
ELOC	1.00893	9.20434	0.56872	1
EEF1A1	0.556779	10.3196	0.569657	1
LSM14A	0.969261	9.61944	0.576354	1
GTF3A	-1.03405	7.82741	0.577712	1
RPLP1	0.594566	11.6876	0.578782	1
RPS11	0.589699	12.0944	0.582431	1
DUSP1	0.919943	10.0378	0.582486	1
IFITM1	-0.731384	12.2178	0.583141	1
SERF2	-1.00524	11.1227	0.583608	1
AES	-0.855248	10.4905	0.589283	1
ANKRD12	0.690361	10.381	0.589925	1
TXNIP	-0.721868	11.2877	0.590538	1
CTSC	-0.983436	9.55691	0.591133	1
PPDPF	-0.883958	8.98455	0.596517	1
RPS8	0.608608	11.4151	0.597732	1
EIF5A	0.688102	9.99966	0.59824	1
SLC38A1	0.854825	9.84513	0.598319	1
KMT2E	-0.702241	10.8685	0.599158	1
RPL18A	-0.863435	9.17704	0.599415	1
CDC42SE2	-0.927081	10.1346	0.600329	1
RABAC1	0.930382	9.88839	0.601016	1
RPS28	0.74708	6.67066	0.607988	1
SDCBP	0.827258	7.75014	0.609437	1
CLK1	0.774262	10.096	0.609842	1
PYHIN1	0.802579	10.5688	0.610865	1
RPL13A	0.661932	10.4387	0.614234	1
TRNP	0.628824	5.95002	0.620656	1
RPS16	-0.808552	10.2867	0.621586	1
RHOA	-0.8793	9.0886	0.623069	1
RPL10	-0.691641	10.5211	0.625958	1
RPL34	0.492991	11.5824	0.626612	1
HSP90AA1	0.581401	11.9861	0.627607	1
RNR2	-0.545386	16.6344	0.628302	1
2007-09-01	-0.626957	10.8279	0.631218	1
HNRNPA1	0.677633	9.05639	0.631771	1
TMA7	-0.780121	10.3685	0.63385	1
COX7B	0.795617	9.33565	0.634564	1
SRSF2	-0.650222	10.5697	0.637023	1
SSR4	-0.920258	10.3498	0.640437	1
UBB	-0.613895	12.1875	0.641935	1
ITGAL	-0.840668	10.3101	0.646524	1
RPL36AL	0.514887	10.4934	0.649473	1
ANXA1	-0.489706	12.4253	0.650663	1
SMCHD1	-0.790615	10.0567	0.653323	1
RNA28SN4	-0.637613	10.0216	0.65415	1
SF3B1	-0.769511	9.17654	0.65708	1
HLA-A	-0.537595	12.1759	0.662796	1
FTL	0.635512	10.8943	0.664657	1
NPM1	0.482457	11.0022	0.665001	1
MYCBP2	-0.814277	9.72495	0.670914	1
RPL30	0.621499	9.62176	0.672589	1
FUS	0.475612	10.9921	0.673133	1
CD96	-0.738407	9.54516	0.674506	1
RPS4Y1	0.57697	11.1246	0.674903	1
LCP1	-0.803566	10.1594	0.680237	1
RPS12	-0.542917	9.85456	0.683589	1
TAPBP	-0.727515	10.3143	0.684576	1
RPS27	0.40039	10.6796	0.684619	1
RPL10A	-0.583009	8.4093	0.684695	1
HSP90B1	0.555868	9.80723	0.690374	1
ACTR2	0.556972	10.3929	0.691172	1
PTP4A2	0.597031	10.4175	0.692049	1
TMBIM6	-0.653928	10.6247	0.692078	1
RPS5	0.413879	13.2352	0.693487	1
AKAP13	-0.689121	10.1651	0.697662	1
MCOLN2	-0.70564	8.88494	0.70124	1
VPS13C	0.594061	10.9791	0.704993	1
RPL39	0.436121	8.91843	0.707678	1
PSMB2	0.626635	8.53372	0.708335	1
RPL38	0.398641	10.723	0.71655	1
HMGB1	0.462319	9.0228	0.718413	1
RIPOR2	0.589581	9.0953	0.718444	1
EIF1	0.436927	10.437	0.719697	1
CHD1	0.526574	8.89224	0.722977	1
LOC105374162	-0.651512	9.6628	0.723222	1
KLF6	0.469624	9.35689	0.723278	1
CD99_1	-0.505159	11.1946	0.725374	1
CALM1	0.382784	11.3955	0.732917	1
ARL4C	0.535691	10.4857	0.734668	1
GZMB	-0.702644	9.40942	0.738309	1
RPS19	-0.456451	11.2881	0.738543	1
CYTH1	-0.572414	9.88994	0.738862	1
ACTB	-0.382228	13.5183	0.741025	1
RPS25	0.357191	10.4126	0.7455	1
TCF7	-0.616922	8.62651	0.748843	1
JUNB	0.452804	10.149	0.749356	1
RPL36	0.515616	9.71789	0.751468	1
RPL23	0.386461	11.3124	0.752405	1
SRGN	0.370828	11.3085	0.75517	1
RPS2	0.3658	10.2436	0.755522	1
TMED4	0.559219	9.48831	0.757511	1
SRRM2	0.403971	10.5447	0.764139	1
RPL7A	-0.437326	9.21517	0.771736	1
HLA-B	0.290144	12.5513	0.773925	1
NDUFB2	-0.500457	10.2573	0.776267	1
ANAPC16	0.442748	8.39352	0.776541	1
RPS27A	0.348337	10.1828	0.777275	1
TMSB10	0.261125	13.8819	0.77896	1
CCL4	0.43345	10.7449	0.782194	1
COX6C	-0.386969	9.63894	0.784116	1
YWHAZ	-0.439102	9.2405	0.785663	1
PLEK	0.455611	9.64719	0.786249	1
HNRNPA2B1	0.323887	10.3834	0.78635	1
CFL1	-0.313441	12.9394	0.786627	1
IRF1	0.435318	9.75875	0.788366	1
RPLP2	0.292211	11.3285	0.790425	1
HNRNPA3	0.324986	9.82024	0.791381	1
NKG7	-0.34349	12.323	0.792245	1
RPL27	0.296721	11.2275	0.792383	1
MALAT1	-0.276722	17.771	0.793715	1
CYBA	-0.452909	9.73614	0.795206	1
GABARAP	0.397061	9.70293	0.797966	1
RPS4X	-0.421017	10.9966	0.798405	1
CALR	0.329681	10.6271	0.801652	1
FLNA	-0.436669	8.72314	0.801971	1
NOC3L	-0.328465	5.77476	0.803746	1
DNAJA1	0.368825	8.0211	0.804507	1
EIF4B	0.343221	9.1118	0.806378	1
HIST1H1E	0.389843	10.0681	0.815176	1
S100A4	-0.479335	10.9052	0.820463	1
RPL3	-0.378084	10.0567	0.820474	1
U2SURP	0.291422	8.69639	0.823001	1
AHNAK	-0.436336	10.1822	0.823784	1
RPL23A	0.293342	9.36672	0.825722	1
FGFBP2	0.328351	10.4741	0.831608	1
RB1CC1	0.280207	9.85806	0.831797	1
RPS29	0.214981	11.0136	0.836562	1
CD63	0.225521	11.7036	0.837601	1
ARHGDIB	-0.346043	10.9922	0.842597	1
PDCL3	0.296474	9.1681	0.843083	1
COX5B	-0.419925	9.94349	0.844226	1
ARGLU1	-0.349691	9.16561	0.845961	1
S100A6	-0.389535	11.088	0.84656	1
EML4	-0.39669	10.7326	0.847115	1
TRNH	0.241376	5.33395	0.847744	1
FUBP1	0.274365	6.95028	0.848062	1
GNAS	0.244733	9.41322	0.850679	1
RPL5	0.242132	10.0294	0.852359	1
DUSP2	0.260728	9.24068	0.85347	1
SH3BGRL3	-0.2884	11.7398	0.855294	1
PCNX1	-0.376445	8.3195	0.855435	1
CFLAR	0.233011	10.2084	0.856435	1
MBNL1	0.254697	11.2732	0.856949	1
PSME2	0.252	11.4096	0.857844	1
MATR3	-0.333953	9.73764	0.858411	1
MARCH6	-0.329934	9.9162	0.863666	1
MDM4	-0.332794	10.3202	0.866541	1
CD2	0.203378	10.4088	0.86704	1
BTN3A2	0.215582	9.03436	0.871971	1
FOS	0.228441	6.35918	0.874106	1
CDC42	0.144532	11.9499	0.874824	1
KLRK1	0.220556	9.66893	0.875971	1
RPL15	-0.228596	9.87401	0.880359	1
CDC42SE1	-0.201002	11.0432	0.881527	1
HNRNPK	-0.242245	10.1146	0.88445	1
RBM3	-0.252278	10.209	0.888658	1
PPIB	0.160692	10.6812	0.890837	1
ETS1	-0.205557	9.83807	0.894208	1
PSMA7	0.177332	11.5212	0.895633	1
AKAP9	-0.245342	10.1628	0.897373	1
IKZF3	-0.209279	10.6584	0.899563	1
RPL11	0.137692	10.9097	0.900572	1
RPS15	-0.241054	10.4277	0.905067	1
CCL5	0.100922	13.5362	0.906747	1
CD69	-0.271734	8.47984	0.906972	1
HCST	0.146388	7.92308	0.907215	1
NIN	0.148482	10.3191	0.908153	1
UBBP4	-0.185129	7.05893	0.908516	1
GOLGA7	-0.25506	9.97871	0.909465	1
GADD45GIP1	-0.250177	10.738	0.909819	1
CCNL1	0.12983	9.45018	0.911252	1
RPS24	-0.196827	9.84665	0.918387	1
SCAF11	-0.195424	10.0182	0.920776	1
RUNX3	0.114412	10.5701	0.921799	1
RPS20	-0.19523	10.8998	0.923166	1
RBM39	-0.193725	10.593	0.924349	1
BCL11B	-0.171217	9.87794	0.924982	1
CELF2	0.113013	10.3785	0.925595	1
SKP1	0.0914457	10.0552	0.935559	1
RPS13	0.0849608	10.3229	0.936724	1
NDUFA12	0.0873577	10.9688	0.937469	1
PFDN5	-0.176277	9.58993	0.938526	1
BCLAF1	0.0801806	8.88902	0.938863	1
HNRNPL	-0.148151	8.59582	0.948668	1
ADAR	-0.153926	9.04789	0.949434	1
MYL6	0.0398026	13.7373	0.955041	1
SET	-0.118241	10.1304	0.961062	1
CST7	-0.101249	11.108	0.963447	1
TLE4	-0.0949907	7.77764	0.969007	1
SRSF11	0.0147577	10.3851	0.971317	1
ANKRD36C	-0.109631	9.36384	0.974719	1
HSPE1	0.00539543	9.11824	0.976779	1
CCSER2	0.00255125	9.93238	0.979034	1
TMSB4X	0.0082045	12.629	0.979727	1
SYNE1	-0.0626374	10.7993	0.98303	1
HNRNPH1	-0.0655461	11.0957	0.983341	1
PFN1	7.37254e-05	12.5261	0.983828	1
LGALS1	-0.102704	9.71697	0.984308	1
KPNB1	-0.0640386	11.1165	0.984761	1
RPL13	-0.00138962	11.2803	0.985005	1
CD52	-0.0535612	12.368	0.985932	1
B2M	-0.00203811	15.5258	0.987727	1
RPL12	-0.0266682	11.1242	0.994037	1
HLA-F	-0.0345611	10.731	0.99539	1
RPL37	-0.0322875	10.487	0.997265	1
FAU	-0.0402782	9.7096	1	1
IQGAP1	-0.0362459	9.89112	1	1

## Sheet: Table S3
Gene	logFC	logCPM	PValue	FDR
RPL6	4.81475	8.04765	0.000112983	0.0638353
SOD1	6.50452	7.93634	0.000318617	0.0900093
ATXN1	-6.92804	8.73189	0.000917465	0.110628
RBM25	5.54646	8.08803	0.000934358	0.110628
ELOC	-6.5567	7.77455	0.00101393	0.110628
TRAF3IP3	4.76836	9.52155	0.00127128	0.110628
NDE1	5.42409	6.6852	0.00137061	0.110628
WSB1	-5.95633	8.28124	0.00218022	0.13654
BTN3A2	-4.79553	7.91517	0.00250129	0.13654
KIAA1109	-6.1562	9.10693	0.00263393	0.13654
YME1L1	-5.06396	7.13186	0.0026583	0.13654
TCF25	4.00666	8.11799	0.00927788	0.436834
EEF1D	3.41954	9.61596	0.0132294	0.574971
FOS	3.3563	8.05804	0.0183977	0.696606
NISCH	4.19322	6.08989	0.0196596	0.696606
BBX	-4.44966	8.05471	0.0197269	0.696606
GAPDH	2.86232	10.4865	0.0227245	0.730304
MCOLN2	-4.29164	8.16962	0.0232663	0.730304
USP34	-4.29026	8.84949	0.0246987	0.734461
BROX	3.48409	6.43597	0.0262946	0.742822
LOC107984659	3.15076	7.89411	0.0279826	0.752866
DOCK11	3.69948	8.27724	0.0346637	0.890226
TMX4	3.09346	6.39485	0.0444147	0.99833
RPL37A	2.31365	9.06682	0.0520554	0.99833
PCNX1	-3.42324	7.35951	0.0523176	0.99833
ATF7IP	-3.16165	8.17617	0.0535042	0.99833
MORF4L1	3.02386	9.24431	0.053776	0.99833
C9orf78	-3.69054	8.51794	0.0547039	0.99833
RAP1B	2.42251	8.16174	0.0572732	0.99833
ARHGAP25	-3.3841	6.51749	0.0682853	0.99833
PARP14	2.87801	8.71928	0.0797163	0.99833
ARHGAP30	2.68024	8.11623	0.0804292	0.99833
NUCKS1	-2.5615	10.9556	0.0865986	0.99833
IGF2R	-3.09074	8.89665	0.0888462	0.99833
ACTR3	2.51956	7.40941	0.0890111	0.99833
ITGA4	1.91793	10.2092	0.0969474	0.99833
CD37	-2.98348	9.03629	0.100988	0.99833
RPL8	2.13249	10.2572	0.103759	0.99833
HCST	2.28007	9.18127	0.105732	0.99833
KLF6	2.01842	10.1999	0.108491	0.99833
RPL32	2.00177	10.1234	0.110151	0.99833
DDX17	2.46492	9.02825	0.111834	0.99833
ZEB2	1.98756	9.78778	0.114926	0.99833
GOLGA4	-2.4675	9.88849	0.12036	0.99833
NUCB2	-2.72696	10.047	0.129456	0.99833
MPHOSPH8	2.5212	9.49606	0.130102	0.99833
RPL27A	1.90075	9.43048	0.132162	0.99833
DHRS7	2.41153	9.89762	0.137373	0.99833
RPS23	1.96467	8.5671	0.141943	0.99833
HNRNPDL	2.13746	8.82575	0.14227	0.99833
CEP78	-2.3535	8.05465	0.143193	0.99833
PSMD6	-2.89927	9.45215	0.144168	0.99833
EML4	-2.37472	9.93893	0.146423	0.99833
RAD21	2.29195	8.50342	0.147304	0.99833
SERP1	-2.5395	7.98441	0.148743	0.99833
CWF19L2	-2.45101	9.80351	0.152306	0.99833
RPLP0	2.01196	8.28846	0.154214	0.99833
NOP53	-2.11743	9.58388	0.15502	0.99833
GOLGB1	-2.64317	9.30572	0.156194	0.99833
IRF1	-2.65722	8.65691	0.157115	0.99833
POMP	-2.97855	9.23415	0.159679	0.99833
TRNG	-1.62216	5.98361	0.160164	0.99833
RPL10A	1.71411	9.39134	0.163969	0.99833
UBL5	2.25031	9.31022	0.16614	0.99833
HINT1	2.30034	8.68491	0.168544	0.99833
SPTBN1	2.20603	8.40329	0.173614	0.99833
DDX5	1.58517	10.6914	0.175191	0.99833
DOCK2	-2.22544	9.11151	0.179041	0.99833
EZR	-2.46896	9.61423	0.181032	0.99833
CDV3	-2.55055	9.6686	0.182137	0.99833
MYL12A	1.89619	11.471	0.183789	0.99833
RPL41	1.6129	7.60148	0.186226	0.99833
PSME1	1.66159	9.42343	0.18639	0.99833
CMC1	2.14817	9.26328	0.188322	0.99833
TROVE2	1.86509	8.98262	0.192271	0.99833
RPS2	1.54577	10.7257	0.193427	0.99833
COPB1	-2.06083	9.52024	0.195744	0.99833
MBP	-2.29353	9.11714	0.209314	0.99833
UBC	1.82981	9.48006	0.213835	0.99833
WASF2	-2.06432	9.67182	0.214805	0.99833
MGEA5	-2.22712	9.1758	0.216001	0.99833
NCOR1	-1.82381	10.4244	0.219037	0.99833
ZFP36L1	1.73652	8.58977	0.220682	0.99833
IFI16	-2.2589	8.5174	0.222892	0.99833
GHITM	1.79449	8.30582	0.228533	0.99833
JMJD1C	-2.25573	8.65185	0.234159	0.99833
FYB1	1.46072	9.08629	0.234278	0.99833
PLAC8	2.07827	8.65481	0.236015	0.99833
HSP90B1	1.64835	10.3124	0.237371	0.99833
CD74	-1.63006	11.6355	0.237772	0.99833
CD3E	1.81477	9.02705	0.239373	0.99833
TRNP	1.32291	5.98096	0.245144	0.99833
CLIC3	-2.24218	9.87481	0.246371	0.99833
VIM	-1.71582	7.57677	0.248884	0.99833
ARL6IP1	-1.9623	10.2329	0.250157	0.99833
MARCH6	-2.0823	9.15948	0.252578	0.99833
ATP5PO	-2.17913	8.92137	0.253702	0.99833
FTL	1.59404	11.4588	0.257346	0.99833
ESCO1	-1.91768	9.9082	0.2584	0.99833
GLS	-1.67359	9.47939	0.258998	0.99833
RPL35	1.31278	11.0295	0.260224	0.99833
HLA-J	-1.69687	4.72623	0.260424	0.99833
ASH1L	-2.22681	8.84484	0.261345	0.99833
RPL13A	1.23215	10.6123	0.262623	0.99833
SRP14	-1.85257	9.83821	0.263422	0.99833
TRAM1	1.81495	9.98184	0.263492	0.99833
HNRNPA3	-1.68775	8.89104	0.264466	0.99833
TPM3	-1.40548	10.7252	0.269584	0.99833
ITM2B	-1.16759	11.3052	0.272741	0.99833
CHD2	1.57412	8.79658	0.273688	0.99833
IL32	1.51032	10.2085	0.27417	0.99833
UTRN	-1.7164	9.6856	0.274779	0.99833
SLAMF7	-1.66742	8.77478	0.274963	0.99833
CITED2	-2.18376	8.19514	0.275455	0.99833
XAF1	-1.52408	10.3912	0.277511	0.99833
CLIC1	-1.59484	11.3602	0.277586	0.99833
RPS28	1.32782	6.55482	0.278881	0.99833
SSR4	-2.00263	9.85791	0.28054	0.99833
PHF3	-1.62069	9.57246	0.282981	0.99833
SPPL2A	-1.76707	7.91779	0.28542	0.99833
GZMB	1.66659	10.6431	0.290546	0.99833
SYNE2	-1.09038	12.0613	0.292202	0.99833
RNR2	-1.16276	16.1654	0.293164	0.99833
MDM4	-1.59138	9.74562	0.29423	0.99833
NKTR	-1.793	10.3972	0.295185	0.99833
RPL23A	1.36127	9.80514	0.297878	0.99833
PRF1	1.5154	9.87717	0.298052	0.99833
ZNF207	1.60689	9.37423	0.299356	0.99833
RPS29	1.03914	11.1749	0.300221	0.99833
CDK12	-1.98296	9.41324	0.301953	0.99833
EFHD2	1.46034	8.56422	0.307091	0.99833
PPDPF	-1.60446	8.53359	0.310179	0.99833
ITGAL	-1.6732	9.74189	0.310196	0.99833
CD52	1.22397	12.9052	0.31021	0.99833
TLE4	1.23036	8.18383	0.310431	0.99833
CTSC	-1.81648	9.09696	0.312302	0.99833
ZKSCAN1	1.63609	7.35335	0.312718	0.99833
DDX6	-1.61413	9.17512	0.313308	0.99833
RPL38	-1.19554	9.77242	0.316197	0.99833
LRRFIP1	-1.22679	10.5157	0.316214	0.99833
B4GALT1	1.50784	7.66328	0.317198	0.99833
FXYD5	-2.09916	8.91888	0.318505	0.99833
AKAP13	-1.64752	9.76871	0.318929	0.99833
DDX21	-1.93305	9.76053	0.323101	0.99833
CNOT6L	-1.55726	9.70938	0.328274	0.99833
MCL1	-1.91083	8.82811	0.328303	0.99833
CHD1	-1.53153	7.72029	0.329831	0.99833
RPL13	1.05491	11.5563	0.329938	0.99833
RPS25	0.94262	10.4925	0.331799	0.99833
CIRBP	1.46178	7.33945	0.334601	0.99833
CD44	1.30679	9.86754	0.33718	0.99833
BOD1L1	-1.39482	9.20479	0.344316	0.99833
WNK1	-1.39359	6.14087	0.344401	0.99833
PDIA3	1.34737	9.56403	0.344617	0.99833
EIF4A2	1.42291	8.75542	0.34512	0.99833
KIAA1551	1.4275	9.60793	0.346357	0.99833
COMMD6	1.37599	7.49024	0.349489	0.99833
DEK	-1.56033	9.19368	0.3504	0.99833
NEAT1	-1.14652	11.599	0.351586	0.99833
CIAO1	1.3952	7.87659	0.352028	0.99833
MTRNR2L1	-1.26648	5.45605	0.357729	0.99833
SH3BGRL3	1.05893	12.1633	0.358068	0.99833
ATP5F1E	-1.14504	10.1597	0.359063	0.99833
HLA-E	0.927335	11.7407	0.359695	0.99833
TRNL1	-1.03086	7.28249	0.360281	0.99833
ARPP19	1.5737	7.96026	0.361646	0.99833
TOB1	1.31896	10.068	0.361937	0.99833
UQCR10	1.57306	9.62297	0.362305	0.99833
PFN1	1.01447	12.8073	0.365725	0.99833
IFI6	-1.43071	10.1888	0.366849	0.99833
PTPRCAP	-1.43035	9.70071	0.366886	0.99833
BTG1	-1.07868	11.4359	0.370414	0.99833
ANKRD44	-1.2349	10.212	0.370637	0.99833
NDUFB8	1.15475	11.1595	0.374363	0.99833
DUSP2	1.49088	9.8304	0.377607	0.99833
FAM49B	1.28454	9.22633	0.383253	0.99833
RNF213	-1.30969	10.6848	0.385607	0.99833
RNA28SN4	-0.899049	9.63684	0.385875	0.99833
EIF4G3	-1.11966	9.9455	0.388173	0.99833
ATP11B	-1.46756	7.35538	0.389827	0.99833
PUM2	1.17342	9.2239	0.392702	0.99833
RPS4Y1	1.15552	11.1614	0.393688	0.99833
GOLGA7	-1.3491	9.29555	0.394243	0.99833
ZFC3H1	-1.38083	8.28536	0.394267	0.99833
GCC2	-1.36985	9.52587	0.394856	0.99833
SMARCA5	-1.29201	8.63106	0.399896	0.99833
ANKRD36	-1.28595	8.57776	0.400702	0.99833
UBXN7	-1.36381	8.67547	0.402811	0.99833
TRNV	-0.899686	7.66098	0.404453	0.99833
RASAL3	1.30384	7.52461	0.404998	0.99833
CLEC2D	1.27114	9.63455	0.408998	0.99833
RPL24	-1.31051	9.31225	0.411824	0.99833
TUBGCP6	1.29435	7.51202	0.416221	0.99833
RPL36A	0.976907	5.7607	0.417881	0.99833
RUNX3	-1.15983	9.7686	0.421824	0.99833
RB1CC1	-1.17934	9.05341	0.425674	0.99833
DDX3Y	-1.21445	9.15489	0.426934	0.99833
RPL5	1.02841	10.1406	0.430173	0.99833
NDUFA13	-1.07422	10.8037	0.432229	0.99833
RPL34	0.763679	11.4327	0.433465	0.99833
GZMH	1.03235	11.1664	0.433583	0.99833
RPL17	0.90085	9.59666	0.434412	0.99833
RPL22	1.17053	7.70082	0.436458	0.99833
NPM1	0.84071	10.9696	0.437731	0.99833
COPE	1.24261	9.34623	0.440397	0.99833
RPL18A	0.852339	9.70073	0.442933	0.99833
PIK3R1	1.1178	9.87802	0.444155	0.99833
NIN	-1.16405	9.62962	0.444277	0.99833
RPS27	0.734379	10.6454	0.444622	0.99833
CYBA	0.983895	10.1993	0.445388	0.99833
PLEK	1.13729	9.89489	0.448429	0.99833
SLC38A1	-1.13133	8.63147	0.448595	0.99833
PPP2R5C	-0.819625	10.8659	0.449317	0.99833
ZBTB7A	-1.18831	9.10274	0.45104	0.99833
JUNB	0.95549	10.2915	0.451323	0.99833
PSMA4	-1.38756	9.55502	0.452948	0.99833
CNBP	1.2238	8.75755	0.454072	0.99833
CLK1	-1.44258	9.02787	0.454267	0.99833
STK4	0.920861	10.03	0.458183	0.99833
SMC4	-1.25303	8.02392	0.459768	0.99833
APRT	-1.43837	9.75363	0.462334	0.99833
ATP5F1D	1.12461	8.56254	0.462883	0.99833
RPS24	0.948367	10.3527	0.462974	0.99833
GSPT1	-1.54075	8.3827	0.463136	0.99833
CFLAR	-1.20718	9.48587	0.465045	0.99833
PSMB9	1.17766	9.68271	0.466004	0.99833
B2M	0.691873	15.634	0.466774	0.99833
PSMA1	0.928678	7.54107	0.46785	0.99833
FAM172A	1.30039	8.03358	0.471345	0.99833
RPL23	0.832212	11.3594	0.472544	0.99833
RPS17	1.12519	8.70789	0.47255	0.99833
NIPBL	-1.2676	9.37397	0.476489	0.99833
ITM2A	-1.35838	9.40748	0.478101	0.99833
BCLAF1	0.820462	9.04398	0.480188	0.99833
EIF3E	1.07499	7.32193	0.480243	0.99833
COX6C	0.775516	9.9577	0.482982	0.99833
CCND2	-1.25035	8.68244	0.486112	0.99833
CALM1	0.733241	11.3654	0.487072	0.99833
RPS27A	0.86193	10.3249	0.487254	0.99833
STK39	-1.25168	9.40389	0.492926	0.99833
WIPF1	-1.16673	9.39377	0.493327	0.99833
SMG1	0.927462	6.97587	0.496367	0.99833
HLA-A	-0.862162	11.7334	0.497873	0.99833
RBM3	-0.95828	9.73023	0.498211	0.99833
DDIT4	-1.37137	9.40928	0.500607	0.99833
H1FX	-1.04746	8.79359	0.501419	0.99833
IQGAP1	-1.03799	9.30002	0.505748	0.99833
CDC42	-0.67657	11.3354	0.509162	0.99833
CASC4	1.0875	7.89878	0.512579	0.99833
ANXA6	0.907379	9.44257	0.513759	0.99833
ARGLU1	0.941096	9.52354	0.513954	0.99833
CD96	-1.1972	9.19457	0.513995	0.99833
RPS5	0.673016	13.0637	0.515035	0.99833
NKG7	0.693351	12.5985	0.516007	0.99833
SRSF5	0.973489	9.45012	0.521107	0.99833
HLA-DPA1	-1.06357	9.83261	0.52207	0.99833
PFDN5	0.997433	10.0339	0.524791	0.99833
EWSR1	-1.02541	8.05718	0.525016	0.99833
YWHAZ	0.777855	9.51086	0.534804	0.99833
NOP10	1.0146	9.30051	0.535986	0.99833
RPL31	0.687513	11.4514	0.538254	0.99833
SLC9A3R1	0.835326	9.70829	0.538933	0.99833
SRRM2	-0.950953	9.75223	0.540172	0.99833
SNRPB	0.912489	7.98149	0.541336	0.99833
RASA2	-1.09633	8.95607	0.553255	0.99833
HIST1H1E	0.907374	10.0274	0.558185	0.99833
LIME1	0.958302	8.19605	0.558508	0.99833
RPS6	0.612357	11.5702	0.561479	0.99833
TAPBP	-0.948469	9.88598	0.561705	0.99833
NDUFA6	-1.16295	9.03132	0.562305	0.99833
GRK2	-1.14382	8.85112	0.562587	0.99833
CD69	-1.1463	7.91799	0.565193	0.99833
BPTF	-0.891196	9.80614	0.566469	0.99833
ADD3	-1.15577	9.70358	0.566685	0.99833
RSU1	0.854234	9.34053	0.567618	0.99833
EIF5A	0.758559	9.90332	0.568694	0.99833
CYTH1	-0.939914	9.51814	0.568967	0.99833
EIF4G2	-1.09774	9.59373	0.570782	0.99833
JUN	0.684747	10.5893	0.570888	0.99833
EPB41	0.856779	9.57583	0.572246	0.99833
SNRPD2	-0.659177	11.2023	0.572824	0.99833
TRMT112	-1.10929	9.17397	0.577401	0.99833
RPLP1	0.581255	11.5067	0.577704	0.99833
CD63	0.627755	11.6534	0.579226	0.99833
CD8A	0.635514	10.8362	0.584135	0.99833
RNR1	-0.588384	14.2176	0.584401	0.99833
CLPTM1L	0.624232	9.28433	0.585693	0.99833
SUN2	0.757963	5.1747	0.586551	0.99833
LY6E	-1.029	10.3997	0.587049	0.99833
CCL5	0.509087	13.4725	0.588597	0.99833
RPL28	-0.632838	9.93228	0.588914	0.99833
TXNIP	0.594592	11.5856	0.592012	0.99833
HNRNPR	-0.86634	9.77692	0.592967	0.99833
CTSS	-0.903602	9.62539	0.594148	0.99833
CAP1	-0.886703	9.62354	0.59893	0.99833
UBE2D2	0.859211	8.35092	0.600172	0.99833
PTP4A2	0.698038	10.2413	0.600585	0.99833
TRNT	-0.675496	5.47633	0.600815	0.99833
SFPQ	-0.814521	8.99091	0.606033	0.99833
FYN	0.632569	9.27231	0.609189	0.99833
RPS11	0.540167	11.8553	0.609402	0.99833
TARP	-0.864263	8.82442	0.609813	0.99833
ANKRD12	0.610459	10.2223	0.612116	0.99833
TNFRSF1B	-0.905704	8.66839	0.612511	0.99833
RPL39	0.523825	8.67096	0.617259	0.99833
SRRM1	-0.851935	9.50424	0.61753	0.99833
NDUFA12	-0.762775	10.2759	0.619065	0.99833
HNRNPC	0.663263	9.40745	0.623972	0.99833
SNORA81	0.619106	4.89648	0.62547	0.99833
COX7A2	-0.868555	9.70356	0.625831	0.99833
PNN	0.68517	9.09378	0.627291	0.99833
LSM7	0.801134	6.12869	0.627907	0.99833
RPS9	-0.786939	10.2412	0.628242	0.99833
RPL36	0.655752	9.5013	0.62852	0.99833
EMB	0.725674	8.39073	0.629007	0.99833
EMP3	-0.75601	10.7448	0.629649	0.99833
GPATCH8	-0.838076	9.53512	0.634073	0.99833
SMC3	-0.806298	9.29101	0.636315	0.99833
OST4	0.659864	10.0182	0.637145	0.99833
EMC4	0.743225	9.81528	0.637257	0.99833
ANKRD36C	0.645914	9.36897	0.640588	0.99833
PRRC2C	-0.547478	10.9687	0.643217	0.99833
HLA-C	-0.533138	11.5103	0.645003	0.99833
MBNL1	-0.662603	10.5641	0.645043	0.99833
RPL27	0.485973	11.1106	0.645934	0.99833
SARAF	0.728327	8.521	0.649363	0.99833
KMT2E-AS1	0.629132	9.90146	0.650104	0.99833
H3F3B	-0.477433	12.8075	0.650349	0.99833
PSMB4	-0.896807	9.82256	0.651374	0.99833
SRGN	0.445787	11.0879	0.652079	0.99833
BUB3	0.627749	9.93983	0.653034	0.99833
PLEKHA2	-0.877356	8.14303	0.654133	0.99833
CD3D	0.548925	10.2898	0.655472	0.99833
KLRK1	0.679702	9.56438	0.657862	0.99833
PARP8	0.606203	9.01568	0.658777	0.99833
S100A6	0.623045	11.2234	0.658967	0.99833
BCL11B	0.563242	9.99534	0.661231	0.99833
GNLY	0.543881	12.6002	0.662795	0.99833
HLA-DRB1	-0.775581	9.93654	0.666353	0.99833
KMT2E	-0.533016	10.6177	0.667056	0.99833
ATP5PF	-0.771773	10.0646	0.667768	0.99833
SF3B6	0.59047	7.73774	0.668706	0.99833
SYNE1	-0.498439	10.4161	0.668822	0.99833
AKAP9	-0.58927	9.78951	0.669522	0.99833
XPO1	-0.774674	7.97644	0.670522	0.99833
GNAS	0.563076	9.35838	0.670937	0.99833
KPNB1	-0.514488	10.7084	0.671036	0.99833
STK17A	0.686602	7.74591	0.672516	0.99833
NACA	-0.642201	9.32612	0.674529	0.99833
RPL19	0.481752	10.7888	0.676184	0.99833
ANXA1	-0.438826	12.2498	0.677082	0.99833
CD8B	0.648776	7.70182	0.678006	0.99833
ATP5MG	-0.745322	10.9473	0.678899	0.99833
TTC37	0.671475	7.46876	0.679024	0.99833
EPC1	-0.687799	8.71191	0.680766	0.99833
FTH1	0.459228	9.73905	0.681064	0.99833
TMBIM6	-0.590628	10.3201	0.682182	0.99833
RPS12	0.452384	9.9791	0.683427	0.99833
TMSB10	0.375851	13.6707	0.6847	0.99833
GTF3A	-0.773123	7.82746	0.68691	0.99833
RABAC1	0.586214	9.67877	0.688759	0.99833
EIF1	0.460387	10.3424	0.689687	0.99833
RPS8	0.413193	10.9949	0.689743	0.99833
COX5B	-0.684479	9.59038	0.691676	0.99833
EIF4B	0.522683	8.83202	0.691728	0.99833
TUBB	0.617043	6.51938	0.69406	0.99833
RPS15	0.504739	10.4557	0.694124	0.99833
RGS1	-0.692921	8.8888	0.694337	0.99833
RPL4	0.378377	13.6205	0.699007	0.99833
NFKBIA	0.524149	9.8195	0.702351	0.99833
COX7B	-0.680881	8.48204	0.703502	0.99833
PNRC2	-0.730683	8.49527	0.703973	0.99833
RPL30	0.508107	9.30468	0.705806	0.99833
ATP5MF	-0.6862	8.65029	0.706122	0.99833
ARHGDIB	0.478432	11.2114	0.706445	0.99833
RPS21	0.467449	8.49488	0.711114	0.99833
TMSB4X	0.341327	12.5274	0.711257	0.99833
PSMA3-AS1	-0.6899	8.75076	0.711284	0.99833
LGALS1	0.603524	9.75708	0.715483	0.99833
YWHAB	-0.542917	10.1136	0.717965	0.99833
HOPX	0.657944	9.2803	0.721944	0.99833
TSPO	-0.609556	9.52083	0.722681	0.99833
RACK1	0.437912	10.1157	0.723567	0.99833
CDC42SE1	-0.445376	10.5842	0.723719	0.99833
RPL36AL	0.383525	10.0802	0.72536	0.99833
ATP1B3	0.481879	10.1283	0.727715	0.99833
LCK	-0.503252	10.8178	0.727934	0.99833
CFL1	-0.380246	12.6282	0.728405	0.99833
HLA-F	0.456008	10.7009	0.728927	0.99833
RPS3	0.424875	11.4334	0.729238	0.99833
RPS19	0.360687	11.4388	0.733563	0.99833
HLA-B	0.339228	12.3424	0.733974	0.99833
YBX1	0.402858	8.99662	0.735601	0.99833
U2SURP	0.520874	8.57565	0.738089	0.99833
RPL12	-0.387513	10.7276	0.741214	0.99833
ZFAND5	-0.578857	9.25733	0.742006	0.99833
DAZAP2	0.423713	9.86119	0.743256	0.99833
RIPOR2	0.47467	8.89999	0.744879	0.99833
HIST1H4C	-0.35251	11.9226	0.745445	0.99833
EEF1A1	0.293718	9.89683	0.751761	0.99833
SRSF10	0.519535	8.8643	0.754041	0.99833
DYRK1A	-0.585157	8.7868	0.755716	0.99833
SELENOK	-0.62472	9.07543	0.758131	0.99833
GUK1	0.467917	9.86744	0.758668	0.99833
HNRNPH1	0.369953	11.0835	0.760251	0.99833
RPL15	0.318655	9.90179	0.761427	0.99833
CCNL1	0.369853	9.28733	0.762331	0.99833
HSPE1	0.39382	9.13517	0.763744	0.99833
CD2	0.383292	10.2159	0.764544	0.99833
SKP1	0.468679	10.0866	0.766311	0.99833
RPL35A	-0.492881	9.07134	0.766732	0.99833
LSP1	-0.573878	8.59579	0.767784	0.99833
IKZF3	-0.367763	10.3498	0.770023	0.99833
ETS1	0.320357	9.8507	0.771405	0.99833
LINC01681	-0.442373	7.08505	0.772115	0.99833
FUS	0.311432	10.7336	0.77225	0.99833
RPS18	0.324347	10.7197	0.772479	0.99833
TMOD3	0.46198	8.00887	0.774103	0.99833
HNRNPA1	-0.435315	8.18164	0.776215	0.99833
PSME2	0.392434	11.3018	0.776528	0.99833
UBB	-0.335495	11.9504	0.77815	0.99833
RPL18	0.380768	9.13756	0.77873	0.99833
S100A4	0.406333	10.9612	0.77961	0.99833
ENO1	0.374117	6.11936	0.780043	0.99833
IFITM1	0.308834	12.4571	0.780324	0.99833
TAX1BP1	0.318391	9.61652	0.781048	0.99833
PTPRC	-0.30224	12.569	0.782282	0.99833
RHOA	0.361998	9.21503	0.784118	0.99833
CCSER2	-0.412888	9.47725	0.78553	0.99833
EIF4A1	-0.538749	7.82925	0.78636	0.99833
RPS14	0.304241	11.8821	0.786387	0.99833
MAP3K2	0.389487	8.27301	0.787258	0.99833
APOBEC3F	-0.535035	10.1314	0.789582	0.99833
PVRIG	-0.522016	10.5478	0.792734	0.99833
C11orf58	-0.419906	10.1581	0.793387	0.99833
PRPF40A	0.393384	7.60409	0.794031	0.99833
FLNA	0.326563	8.77708	0.795056	0.99833
LSM14A	-0.501987	8.49958	0.800395	0.99833
TMED4	0.391105	9.06178	0.803575	0.99833
FRYL	-0.428613	9.52325	0.805136	0.99833
HNRNPA2B1	-0.347569	9.86386	0.80514	0.99833
TCF7	-0.414006	8.2315	0.806212	0.99833
HLA-DPB1	-0.452898	9.6068	0.809764	0.99833
ARL4C	-0.347798	9.716	0.810172	0.99833
PRMT1	0.285521	10.3726	0.811145	0.99833
CARD16	0.369208	8.95913	0.817056	0.99833
UHRF2	-0.368664	4.10725	0.818321	0.99833
GZMA	0.267887	11.0597	0.818725	0.99833
SCAF11	-0.333881	9.62513	0.818725	0.99833
RPL10	-0.264215	10.3795	0.821502	0.99833
TNFAIP3	0.30203	10.2011	0.821992	0.99833
PRPF4B	0.307357	9.37028	0.822685	0.99833
TTTY15	-0.434631	9.05949	0.82506	0.99833
PDCD4	0.315817	8.2919	0.825444	0.99833
ARID4B	0.29387	9.50978	0.825668	0.99833
UBBP4	0.25058	6.84732	0.827318	0.99833
PTMA	-0.241981	11.9785	0.827906	0.99833
RPL7A	0.227596	9.27346	0.831937	0.99833
NOC3L	0.276189	5.61068	0.83289	0.99833
ABRACL	0.30632	8.53759	0.834191	0.99833
SON	0.238124	10.6461	0.837628	0.99833
TTC3	-0.36704	8.99755	0.839505	0.99833
ATM	-0.308375	9.58548	0.840969	0.99833
ACTR2	-0.334411	9.75107	0.84107	0.99833
MACF1	0.238013	10.1724	0.841312	0.99833
SRSF2	0.187136	10.6766	0.843294	0.99833
CDC42SE2	-0.317412	10.2161	0.847569	0.99833
PSAP	-0.340236	9.45236	0.848432	0.99833
SF3B1	-0.317584	9.16286	0.849498	0.99833
ADAR	-0.360121	8.73576	0.850243	0.99833
NDUFB2	0.227294	10.3046	0.850274	0.99833
SRSF11	0.244507	10.2033	0.850832	0.99833
RBM39	0.211834	10.5788	0.850842	0.99833
ZC3HAV1	-0.386252	9.4612	0.853221	0.99833
HERC1	0.222031	9.03859	0.85516	0.99833
ACTG1	0.230842	10.2542	0.855966	0.99833
CHMP1B	0.293386	9.3884	0.856975	0.99833
HMGB2	-0.375801	8.40697	0.857017	0.99833
PAIP2	-0.275517	10.3642	0.858374	0.99833
IRF3	-0.354362	8.30663	0.858809	0.99833
2007-09-01	-0.209844	10.762	0.865578	0.99833
PSMA7	0.222332	11.231	0.867823	0.99833
BCAP31	0.238333	9.51753	0.870721	0.99833
PNRC1	0.190879	8.60649	0.875593	0.99833
RPLP2	-0.179193	10.7734	0.876381	0.99833
ACTB	-0.176335	13.3549	0.881018	0.99833
MIF	-0.260812	10.5675	0.881486	0.99833
ATP6V0E1	0.185219	9.59714	0.881905	0.99833
CST7	0.165866	10.955	0.882363	0.99833
HNRNPK	-0.218578	9.98721	0.883433	0.99833
PABPC1	-0.189801	10.7468	0.883747	0.99833
SMCHD1	-0.241312	9.98484	0.884635	0.99833
RAP2B	-0.266572	9.91074	0.88617	0.99833
LCP1	-0.272811	10.1423	0.886358	0.99833
RPL26	0.16076	9.71932	0.88868	0.99833
RPS20	-0.19724	10.702	0.889839	0.99833
TMA7	-0.214382	10.3837	0.892168	0.99833
NAP1L1	0.16379	8.73128	0.892803	0.99833
TPT1	-0.159914	11.7087	0.893561	0.99833
HMGB1	0.137339	8.66779	0.89774	0.99833
ARHGAP1	-0.275261	7.782	0.899926	0.99833
TRNH	-0.247721	4.6694	0.900059	0.99833
RPS13	-0.230293	9.80286	0.901499	0.99833
CALR	0.13217	10.4006	0.902627	0.99833
ARPC2	-0.157595	11.5134	0.902665	0.99833
ISG20	-0.18578	11.0375	0.903022	0.99833
RPL3	0.123852	9.93276	0.903834	0.99833
HP1BP3	0.135172	9.51801	0.906274	0.99833
SAT1	-0.197549	9.13354	0.910167	0.99833
PPIB	-0.190296	10.1519	0.910634	0.99833
FAU	0.134996	9.64669	0.911259	0.99833
PHIP	-0.231662	8.08893	0.911716	0.99833
TNRC6B	-0.231686	10.2419	0.911744	0.99833
HSP90AA1	0.101603	11.458	0.915868	0.99833
CYLD	0.132848	8.95227	0.916966	0.99833
ANAPC16	0.114487	8.21433	0.921213	0.99833
TRA2A	-0.216834	9.51257	0.92278	0.99833
MALAT1	0.0764196	17.6865	0.923466	0.99833
USP15	0.101202	9.30076	0.92789	0.99833
ID2	-0.213962	8.67545	0.928514	0.99833
MYL6	0.0680152	13.5027	0.93146	0.99833
RPS16	-0.144955	10.2198	0.932495	0.99833
SETX	-0.182328	8.89165	0.934142	0.99833
PYHIN1	0.0794612	10.0102	0.934609	0.99833
RPS4X	0.0733546	10.8472	0.935563	0.99833
RBM8A	-0.183747	9.07075	0.937123	0.99833
NDUFA3	0.084438	8.68083	0.939247	0.99833
HSP90AB1	0.0744276	9.26971	0.941316	0.99833
SERF2	0.0672021	11.2504	0.941786	0.99833
TALAM1	0.0549068	14.1329	0.941995	0.99833
MYCBP2	-0.164731	9.5297	0.943	0.99833
UBE2D3	-0.138257	9.18965	0.947386	0.99833
EVL	0.0576852	9.6588	0.948337	0.99833
VPS13C	-0.154834	10.3594	0.949041	0.99833
LOC105374162	0.0554931	9.65482	0.950463	0.99833
GADD45GIP1	-0.11267	10.534	0.952282	0.99833
CANX	0.053796	8.80597	0.952395	0.99833
CD48	0.0507789	8.24734	0.952588	0.99833
JAK1	0.0465334	9.5695	0.954551	0.99833
RPL37	0.0388813	10.3278	0.957492	0.99833
CCNI	0.0401356	7.10707	0.958782	0.99833
CELF2	0.0385542	10.0508	0.959035	0.99833
SET	0.0327014	10.0146	0.962505	0.99833
ZFP36L2	0.0267694	11.0499	0.965954	0.99833
CD99_1	0.0257162	11.11	0.966732	0.99833
CCL4	0.0202337	10.0964	0.968387	0.99833
RPL11	0.0205995	10.5546	0.969383	0.99833
SUB1	-0.0936712	8.4827	0.971326	0.99833
ANKRD11	0.0163002	9.33529	0.971665	0.99833
PPP1R12A	-0.110526	8.84657	0.971825	0.99833
AES	0.00456804	10.4448	0.979764	1
PSMB6	-0.0895636	9.6031	0.981863	1
MATR3	-0.00389583	9.58252	0.982556	1
PCBP2	0.00320561	8.90303	0.983981	1
FGFBP2	-0.0215306	9.94993	0.99082	1
PRKCB	-0.058188	9.00206	0.994977	1
HNRNPL	-0.0471767	8.38935	0.996709	1
TTN	-0.0504561	9.66847	0.996874	1
AHNAK	-0.0337796	10.0238	0.99792	1
EGR1	-0.050361	8.6466	1	1
DUSP1	-0.0414895	9.28403	1	1
RPS10	-0.0262305	8.24145	1	1
UBA52	-0.0218968	9.34347	1	1
TPI1	-0.00903189	9.29184	1	1
GABARAP	-0.00713667	9.244	1	1

## Sheet: Table S4
Gene	logFC	logCPM	PValue	FDR
RPS25	-5.39723	9.50412	6.69764e-06	0.0014065
CD3D	-6.56445	9.55653	3.71023e-05	0.00326308
HBB	10.5531	14.4298	4.66154e-05	0.00326308
ZBTB1	-5.35394	9.18568	0.000743548	0.0390362
RPL6	4.75759	8.58694	0.00145545	0.0611291
NDUFB8	-4.76439	10.1177	0.00536776	0.187871
TNFAIP3	-4.31075	9.6826	0.0063278	0.189834
JUNB	-3.52906	9.3174	0.0132391	0.325804
ACTG1	-3.63881	9.76142	0.0157519	0.325804
CCSER2	-3.66483	9.28063	0.0178688	0.325804
EEF1D	3.64179	10.3415	0.0199196	0.325804
BUB3	-3.82934	9.03619	0.0202027	0.325804
B4GALT1	4.00994	10.0815	0.0209652	0.325804
RAD21	3.5859	10.2572	0.0217203	0.325804
RACK1	-2.67803	9.59357	0.0404823	0.566753
RPL10	-2.30946	10.2781	0.0637897	0.788138
IKZF3	-2.51202	10.2384	0.0638016	0.788138
LIME1	3.36151	10.5076	0.0710475	0.828888
KLF6	2.43418	11.0257	0.0838019	0.926231
GZMB	-2.84038	9.06187	0.0902	0.942318
HSP90B1	2.5544	11.4854	0.0959041	0.942318
GNLY	-2.85498	11.9691	0.102665	0.942318
TAPBP	-2.60462	9.97932	0.103206	0.942318
PNRC1	2.45603	10.3604	0.112576	0.985037
EIF4G3	-2.22632	10.2398	0.120477	0.989647
RPL32	1.9859	10.5518	0.122958	0.989647
ATP5F1E	-1.91863	10.4318	0.136061	0.989647
GZMH	-2.47663	10.2992	0.137299	0.989647
CLPTM1L	1.75995	10.3322	0.147591	0.989647
RPL37	-1.75363	10.1145	0.154596	0.989647
FYB1	2.13671	10.1071	0.156201	0.989647
PSME2	-2.53984	10.8151	0.161865	0.989647
SYNE2	-1.7861	12.3527	0.163859	0.989647
RPL19	-1.88831	10.4427	0.180148	0.989647
TPT1	-1.4823	11.7725	0.182101	0.989647
ANKRD12	1.87746	11.4678	0.185731	0.989647
NKTR	-2.05978	10.7474	0.193818	0.989647
EIF1	1.61178	11.3716	0.194316	0.989647
HIST1H4C	-1.59586	11.955	0.19848	0.989647
TALAM1	-1.26091	14.0541	0.212246	0.989647
GAPDH	1.81186	10.002	0.214973	0.989647
SPPL2A	2.16048	10.1002	0.225351	0.989647
ELOC	-1.99799	8.18475	0.230445	0.989647
RPL36A	1.49078	6.67663	0.23397	0.989647
RPL34	1.18863	12.2185	0.236652	0.989647
NAP1L1	2.0353	10.578	0.236754	0.989647
PIK3R1	1.66703	10.646	0.240948	0.989647
PPP2R5C	-1.43561	11.1307	0.244228	0.989647
HLA-E	1.29172	12.367	0.257598	0.989647
TRNL1	1.35831	9.03545	0.258186	0.989647
ANXA1	-1.30108	12.3414	0.269787	0.989647
CD44	1.9049	10.6356	0.270342	0.989647
IL32	1.7503	11.0254	0.280346	0.989647
SH3BGRL3	-1.55415	11.499	0.285465	0.989647
SMCHD1	1.43342	11.429	0.290053	0.989647
CDC42SE1	-1.43122	10.7836	0.300915	0.989647
CCNL1	1.50808	10.4762	0.304147	0.989647
ACTB	-1.17328	13.4501	0.3061	0.989647
RPL36AL	1.07565	11.0695	0.306535	0.989647
TAX1BP1	1.44724	10.8706	0.308884	0.989647
FOS	1.39454	7.17383	0.31209	0.989647
TPM3	-1.24902	11.1945	0.314241	0.989647
HSP90AB1	-1.66099	9.07946	0.31504	0.989647
ZFP36L2	-1.39416	11.0017	0.32034	0.989647
JMJD1C	1.55115	10.7198	0.338633	0.989647
CD69	1.86635	10.1034	0.339829	0.989647
LYZ	1.74622	10.9433	0.34017	0.989647
MIF	-1.61151	10.664	0.349771	0.989647
PFN1	-1.20652	12.2171	0.354157	0.989647
APRT	-1.68872	10.2427	0.354611	0.989647
BTG1	-1.19611	11.9186	0.355199	0.989647
RPS6	-0.963656	11.3662	0.357587	0.989647
RPL17	1.01927	10.1425	0.366471	0.989647
CD52	-1.27041	12.0531	0.366657	0.989647
RPL30	1.45478	10.4786	0.367074	0.989647
HSP90AA1	0.9612	12.4165	0.38039	0.989647
HLA-B	0.877447	13.1306	0.384314	0.989647
CNOT6L	-1.37785	10.2065	0.390667	0.989647
RPL27A	1.08779	9.1068	0.39368	0.989647
RPL4	0.80995	14.361	0.395646	0.989647
RPL12	-1.0563	10.9259	0.400808	0.989647
RPS4Y1	1.33908	11.8872	0.409459	0.989647
RNR1	-0.775465	14.5772	0.415644	0.989647
FTL	1.37909	11.5729	0.421028	0.989647
IFI6	-1.08219	10.7465	0.424321	0.989647
NPM1	-0.914779	10.5903	0.446503	0.989647
SAT1	1.15189	10.2506	0.460335	0.989647
EML4	-1.14849	10.683	0.465222	0.989647
RPL13A	0.84667	10.7269	0.473234	0.989647
RPS17	1.05389	8.97085	0.47399	0.989647
RPS5	0.735762	13.5924	0.479198	0.989647
H3F3B	-0.783115	13.1847	0.480491	0.989647
PTPRC	-0.66456	12.827	0.482197	0.989647
RBM39	-1.04345	10.4458	0.491778	0.989647
SARAF	1.13327	9.37847	0.494992	0.989647
RPL13	0.781782	11.8921	0.501197	0.989647
ARL4C	0.952765	10.8498	0.50223	0.989647
EEF1A1	0.614419	10.556	0.505145	0.989647
HNRNPA2B1	0.840786	10.8741	0.520015	0.989647
CD8A	0.898893	11.4258	0.521614	0.989647
NACA	-0.927297	9.64384	0.525203	0.989647
COX4I1	-1.14037	9.8247	0.526157	0.989647
NEAT1	-0.865572	12.0941	0.531898	0.989647
SERF2	0.781699	12.1546	0.54411	0.989647
NUCKS1	-0.87825	11.8082	0.5481	0.989647
DDX6	0.907886	10.7237	0.548516	0.989647
TNFRSF1B	-0.888688	9.07113	0.553896	0.989647
RPS21	0.806258	9.09481	0.56319	0.989647
RPL15	0.728166	10.5891	0.570351	0.989647
RPS27A	-0.811554	9.92554	0.575454	0.989647
TMSB10	0.489012	14.2105	0.584054	0.989647
RPS9	0.847336	11.3975	0.590946	0.989647
RNF213	-0.798785	11.2874	0.595302	0.989647
RNA28SN4	-0.654401	10.1825	0.595462	0.989647
PABPC1	0.616752	11.7129	0.597732	0.989647
ATP5MG	-0.854484	11.4182	0.628457	0.989647
UTRN	-0.700307	10.3273	0.633248	0.989647
BOD1L1	0.684316	10.4329	0.633917	0.989647
RPS29	-0.554073	10.8669	0.637894	0.989647
BCLAF1	0.643532	9.41547	0.640786	0.989647
NKG7	-0.531685	12.4515	0.643431	0.989647
JUN	0.675708	11.0917	0.646449	0.989647
HNRNPL	-0.624509	8.65857	0.658735	0.989647
RPS14	0.630811	12.5362	0.662655	0.989647
RPS12	-0.514584	10.0892	0.669321	0.989647
TRNV	0.442521	8.80192	0.67304	0.989647
LY6E	-0.657325	11.0027	0.675012	0.989647
DAZAP2	0.635643	10.4595	0.679309	0.989647
RPL35A	-0.563509	9.48181	0.681883	0.989647
RPS19	-0.56757	11.3709	0.687674	0.989647
KPNB1	-0.576156	11.0797	0.689189	0.989647
RNR2	-0.372519	16.9318	0.699854	0.989647
CDC42SE2	0.557038	10.9163	0.705284	0.989647
RPL37A	0.489921	8.21921	0.707174	0.989647
CFL1	-0.340265	13.1347	0.712834	0.989647
NDUFA13	0.582848	12.0361	0.722573	0.989647
CD74	-0.50766	12.5068	0.727788	0.989647
RPS8	0.356781	11.499	0.749291	0.989647
ARPC2	-0.414756	11.8608	0.750978	0.989647
UBXN7	-0.465626	9.40615	0.75624	0.989647
AKAP9	0.438354	10.7143	0.761726	0.989647
CDC42	-0.350178	11.947	0.762664	0.989647
RPS27	-0.31546	10.528	0.764563	0.989647
RPS4X	0.398866	11.567	0.766225	0.989647
TMSB4X	-0.325193	12.6596	0.772236	0.989647
HNRNPH1	0.394695	11.4751	0.774975	0.989647
RPS24	-0.41324	9.96542	0.780358	0.989647
ETS1	0.301799	10.2983	0.785244	0.989647
KMT2E	-0.329035	11.1923	0.785355	0.989647
HERC1	0.401452	9.50967	0.792319	0.989647
UBB	-0.34438	12.4958	0.794766	0.989647
RPL39	-0.317864	8.78993	0.798069	0.989647
ATF7IP	0.403278	9.46142	0.79871	0.989647
PRPF4B	-0.388075	9.48518	0.805989	0.989647
SRSF11	0.3462	10.7591	0.817981	0.989647
MALAT1	-0.205324	17.9998	0.819784	0.989647
LCP1	-0.33693	10.5692	0.828802	0.989647
RPS15	0.297194	10.7482	0.831177	0.989647
RPL11	-0.252689	10.8238	0.836058	0.989647
IRF1	0.325546	9.81726	0.842577	0.989647
MBNL1	0.305484	11.3931	0.846162	0.989647
RPL23	-0.265674	11.1655	0.848188	0.989647
YWHAZ	-0.248162	9.40247	0.853677	0.989647
NOC3L	-0.25216	6.02827	0.855403	0.989647
CCL5	0.179214	13.7682	0.855499	0.989647
CD63	0.160915	11.8389	0.859651	0.989647
SLC38A1	-0.247475	9.47093	0.865332	0.989647
IFITM1	-0.208645	12.6242	0.86818	0.989647
ARHGDIB	-0.230227	11.3174	0.869065	0.989647
MTRNR2L1	-0.223899	6.44964	0.873071	0.989647
RPL35	-0.208972	10.6585	0.873589	0.989647
RPLP2	0.186661	11.445	0.876509	0.989647
RPS11	0.173813	12.0909	0.877473	0.989647
RPS16	0.215097	10.9305	0.878238	0.989647
CST7	-0.257195	11.2908	0.879094	0.989647
CD99_1	-0.199374	11.5159	0.879727	0.989647
RPS18	-0.177654	10.9182	0.88292	0.989647
DUSP2	0.247638	9.45567	0.88607	0.989647
RPS2	0.173069	10.2923	0.891631	0.989647
RPL38	0.183826	10.8333	0.896971	0.989647
RPL8	0.178342	9.47966	0.897777	0.989647
CALM1	-0.144528	11.3984	0.900717	0.989647
SUB1	-0.174448	8.78609	0.90702	0.989647
MDM4	0.163774	10.8388	0.908403	0.989647
HLA-A	-0.148098	12.5453	0.909268	0.989647
CCL4	-0.180142	10.6386	0.918008	0.989647
SRGN	0.128284	11.4142	0.923	0.989647
TXNIP	-0.121405	11.6967	0.924416	0.989647
COX6C	0.103547	10.1133	0.925622	0.989647
PTMA	-0.0993105	12.5097	0.930249	0.989647
RPS3	0.10397	11.7787	0.931473	0.989647
UBA52	0.119495	9.8445	0.933494	0.989647
EIF4G2	0.131125	10.5333	0.939158	0.989647
B2M	-0.0668776	15.688	0.940195	0.989647
MYL6	-0.0665168	13.8643	0.941455	0.989647
RPL5	-0.107075	10.1253	0.945042	0.989647
VIM	0.0976344	8.71526	0.951611	0.989647
RPL28	-0.0676735	10.6372	0.952796	0.989647
RPS20	-0.0700158	11.1938	0.959595	0.989647
RPLP1	0.0569414	11.5887	0.960072	0.989647
STK4	0.0578613	10.0051	0.970699	0.989647
RPL36	-0.0560532	9.62886	0.971059	0.989647
PSMA7	0.0542102	11.5616	0.97409	0.989647
LRRFIP1	-0.0391141	11.4568	0.975183	0.989647
CYBA	0.0483602	10.1477	0.975291	0.989647
RPL27	-0.0328432	11.3384	0.97733	0.989647
RPL26	0.0286668	10.1397	0.983987	0.989647
TLE4	-0.0328291	7.98152	0.986417	0.989647
HLA-C	-0.0173478	12.1569	0.987756	0.989647
RPL31	0.0158402	11.4728	0.989647	0.989647

## Sheet: Table S5
Pathway identifier	Pathway name	#Entities found	#Entities total	Entities ratio	Entities pValue	Entities FDR	#Reactions found	#Reactions total	Reactions ratio	Species identifier	Species name	Submitted entities found	Mapped entities	Found reaction identifiers
R-HSA-975956	Nonsense Mediated Decay (NMD) independent of the Exon Junction Complex (EJC)	5	96	0.00827087	1.79117e-06	9.50476e-05	1	1	7.44214e-05	9606	Homo sapiens	RPL37A;EIF4G2;RPL6	Q04637;P61927;Q02878;P18077;P61513	R-HSA-927789
R-HSA-156827	L13a-mediated translational silencing of Ceruloplasmin expression	5	112	0.00964935	3.7832e-06	9.50476e-05	2	3	0.000223264	9606	Homo sapiens	RPL37A;EIF4G2;RPL6	Q04637;P61927;Q02878;P18077;P61513	R-HSA-156823;R-HSA-156826
R-HSA-72706	GTP hydrolysis and joining of the 60S ribosomal subunit	5	113	0.0097355	3.94944e-06	9.50476e-05	3	3	0.000223264	9606	Homo sapiens	RPL37A;EIF4G2;RPL6	Q04637;P61927;Q02878;P18077;P61513	R-HSA-72672;R-HSA-72619;R-HSA-72671
R-HSA-927802	Nonsense-Mediated Decay (NMD)	5	117	0.0100801	4.67272e-06	9.50476e-05	6	6	0.000446528	9606	Homo sapiens	RPL37A;EIF4G2;RPL6	Q04637;P61927;Q02878;P18077;P61513	R-HSA-927836;R-HSA-927789;R-HSA-927832;R-HSA-927830;R-HSA-927813;R-HSA-927889
R-HSA-975957	Nonsense Mediated Decay (NMD) enhanced by the Exon Junction Complex (EJC)	5	117	0.0100801	4.67272e-06	9.50476e-05	5	5	0.000372107	9606	Homo sapiens	RPL37A;EIF4G2;RPL6	Q04637;P61927;Q02878;P18077;P61513	R-HSA-927836;R-HSA-927832;R-HSA-927830;R-HSA-927813;R-HSA-927889
R-HSA-2408522	Selenoamino acid metabolism	5	118	0.0101663	4.86883e-06	9.50476e-05	3	23	0.00171169	9606	Homo sapiens	AIMP1;RPL37A;RPL6	P61927;Q02878;Q12904;P18077;P61513	R-HSA-2408529;R-HSA-2408546;R-HSA-5333615
R-HSA-72613	Eukaryotic Translation Initiation	5	120	0.0103386	5.28042e-06	9.50476e-05	13	21	0.00156285	9606	Homo sapiens	RPL37A;EIF4G2;RPL6	Q04637;P61927;Q02878;P18077;P61513	R-HSA-72673;R-HSA-72672;R-HSA-72647;R-HSA-72619;R-HSA-156808;R-HSA-72621;R-HSA-156823;R-HSA-72631;R-HSA-72697;R-HSA-156826;R-HSA-72635;R-HSA-157849;R-HSA-72671
R-HSA-72737	Cap-dependent Translation Initiation	5	120	0.0103386	5.28042e-06	9.50476e-05	11	18	0.00133958	9606	Homo sapiens	RPL37A;EIF4G2;RPL6	Q04637;P61927;Q02878;P18077;P61513	R-HSA-72673;R-HSA-72672;R-HSA-72647;R-HSA-72631;R-HSA-72697;R-HSA-72619;R-HSA-72635;R-HSA-156808;R-HSA-157849;R-HSA-72621;R-HSA-72671
R-HSA-9010553	Regulation of expression of SLITs and ROBOs	5	172	0.0148186	2.96365e-05	0.000432281	2	19	0.00141401	9606	Homo sapiens	RPL37A;EIF4G2;RPL6	Q04637;P61927;Q02878;P18077;P61513	R-HSA-9014652;R-HSA-9014610
R-HSA-72766	Translation	6	294	0.0253295	3.08772e-05	0.000432281	34	99	0.00736772	9606	Homo sapiens	AIMP1;RPL37A;EIF4G2;RPL6	Q04637;P61927;Q02878;Q12904;P18077;P61513	R-HSA-379974;R-HSA-1799326;R-HSA-72647;R-HSA-156808;R-HSA-379982;R-HSA-379861;R-HSA-156823;R-HSA-156826;R-HSA-157849;R-HSA-379865;R-HSA-379993;R-HSA-379867;R-HSA-72671;R-HSA-379994;R-HSA-72673;R-HSA-72672;R-HSA-141671;R-HSA-156907;R-HSA-72619;R-HSA-141673;R-HSA-72621;R-HSA-380008;R-HSA-379893;R-HSA-156915;R-HSA-156912;R-HSA-72631;R-HSA-72697;R-HSA-156923;R-HSA-1799330;R-HSA-141691;R-HSA-72635;R-H…
R-HSA-156902	Peptide chain elongation	4	90	0.00775394	4.01402e-05	0.000494719	4	5	0.000372107	9606	Homo sapiens	RPL37A;RPL6	P61927;Q02878;P18077;P61513	R-HSA-156915;R-HSA-156912;R-HSA-156923;R-HSA-156907
R-HSA-72764	Eukaryotic Translation Termination	4	94	0.00809856	4.74903e-05	0.000494719	3	5	0.000372107	9606	Homo sapiens	RPL37A;RPL6	P61927;Q02878;P18077;P61513	R-HSA-141671;R-HSA-141691;R-HSA-141673
R-HSA-2408557	Selenocysteine synthesis	4	94	0.00809856	4.74903e-05	0.000494719	2	7	0.00052095	9606	Homo sapiens	RPL37A;RPL6	P61927;Q02878;P18077;P61513	R-HSA-2408529;R-HSA-5333615
R-HSA-156842	Eukaryotic Translation Elongation	4	95	0.00818472	4.94719e-05	0.000494719	4	9	0.000669792	9606	Homo sapiens	RPL37A;RPL6	P61927;Q02878;P18077;P61513	R-HSA-156915;R-HSA-156912;R-HSA-156923;R-HSA-156907
R-HSA-192823	Viral mRNA Translation	4	101	0.00870165	6.26576e-05	0.000520655	2	2	0.000148843	9606	Homo sapiens	RPL37A;RPL6	P61927;Q02878;P18077;P61513	R-HSA-192704;R-HSA-192841
R-HSA-72689	Formation of a pool of free 40S subunits	4	102	0.0087878	6.50819e-05	0.000520655	1	2	0.000148843	9606	Homo sapiens	RPL37A;RPL6	P61927;Q02878;P18077;P61513	R-HSA-72673
R-HSA-9633012	Response of EIF2AK4 (GCN2) to amino acid deficiency	4	102	0.0087878	6.50819e-05	0.000520655	4	16	0.00119074	9606	Homo sapiens	RPL37A;RPL6	P61927;Q02878;P18077;P61513	R-HSA-9633008;R-HSA-9633742;R-HSA-9634669;R-HSA-9633005
R-HSA-376176	Signaling by ROBO receptors	5	218	0.0187818	9.07001e-05	0.000675382	2	59	0.00439086	9606	Homo sapiens	RPL37A;EIF4G2;RPL6	Q04637;P61927;Q02878;P18077;P61513	R-HSA-9014652;R-HSA-9014610
R-HSA-1799339	SRP-dependent cotranslational protein targeting to membrane	4	113	0.0097355	9.64831e-05	0.000675382	5	5	0.000372107	9606	Homo sapiens	RPL37A;RPL6	P61927;Q02878;P18077;P61513	R-HSA-1799326;R-HSA-1799330;R-HSA-1799329;R-HSA-1799335;R-HSA-1799332
R-HSA-71291	Metabolism of amino acids and derivatives	6	375	0.0323081	0.000118481	0.000829364	4	247	0.0183821	9606	Homo sapiens	AIMP1;RPL37A;RPL6;GLS	P61927;Q02878;O94925;Q12904;P18077;P61513	R-HSA-70609;R-HSA-2408529;R-HSA-2408546;R-HSA-5333615
R-HSA-168273	Influenza Viral RNA Transcription and Replication	4	152	0.0130955	0.000298515	0.00202392	2	13	0.000967478	9606	Homo sapiens	RPL37A;RPL6	P61927;Q02878;P18077;P61513	R-HSA-192704;R-HSA-192841
R-HSA-9711097	Cellular response to starvation	4	157	0.0135263	0.000337321	0.00202392	4	28	0.0020838	9606	Homo sapiens	RPL37A;RPL6	P61927;Q02878;P18077;P61513	R-HSA-9633008;R-HSA-9633742;R-HSA-9634669;R-HSA-9633005
R-HSA-168255	Influenza Infection	4	172	0.0148186	0.000475461	0.00285277	2	58	0.00431644	9606	Homo sapiens	RPL37A;RPL6	P61927;Q02878;P18077;P61513	R-HSA-192704;R-HSA-192841
R-HSA-6791226	Major pathway of rRNA processing in the nucleolus and cytosol	4	183	0.0157663	0.000599626	0.00359776	1	7	0.00052095	9606	Homo sapiens	RPL37A;RPL6	P61927;Q02878;P18077;P61513	R-HSA-6791218
R-HSA-8868773	rRNA processing in the nucleus and cytosol	4	193	0.0166279	0.000731155	0.00365577	1	15	0.00111632	9606	Homo sapiens	RPL37A;RPL6	P61927;Q02878;P18077;P61513	R-HSA-6791218
R-HSA-72312	rRNA processing	4	203	0.0174894	0.000881999	0.00440999	1	21	0.00156285	9606	Homo sapiens	RPL37A;RPL6	P61927;Q02878;P18077;P61513	R-HSA-6791218
R-HSA-422475	Axon guidance	5	558	0.0480744	0.00608258	0.0304129	2	297	0.0221031	9606	Homo sapiens	RPL37A;EIF4G2;RPL6	Q04637;P61927;Q02878;P18077;P61513	R-HSA-9014652;R-HSA-9014610
R-HSA-1368071	NR1D1 (REV-ERBA) represses gene expression	1	3	0.000258465	0.00644162	0.0322081	1	1	7.44214e-05	9606	Homo sapiens	NCOR1	O75376	R-HSA-5663252
R-HSA-9675108	Nervous system development	5	584	0.0503145	0.00735386	0.0367693	2	323	0.0240381	9606	Homo sapiens	RPL37A;EIF4G2;RPL6	Q04637;P61927;Q02878;P18077;P61513	R-HSA-9014652;R-HSA-9014610
R-HSA-1169408	ISG15 antiviral mechanism	2	80	0.00689239	0.0128278	0.0513112	1	16	0.00119074	9606	Homo sapiens	EIF4G2	Q04637;P78344	R-HSA-1678842
R-HSA-8953854	Metabolism of RNA	5	678	0.058413	0.0135207	0.0540828	13	187	0.0139168	9606	Homo sapiens	RPL37A;EIF4G2;RPL6	Q04637;P61927;Q02878;P18077;P61513	R-HSA-927789;R-HSA-430021;R-HSA-429955;R-HSA-8941312;R-HSA-927813;R-HSA-429992;R-HSA-450551;R-HSA-927836;R-HSA-450580;R-HSA-6791218;R-HSA-927832;R-HSA-927830;R-HSA-927889
R-HSA-170834	Signaling by TGF-beta Receptor Complex	2	89	0.00766779	0.0156904	0.0627616	5	93	0.00692119	9606	Homo sapiens	USP15;NCOR1	Q9Y4E8;O75376	R-HSA-2186741;R-HSA-2179291;R-HSA-2186747;R-HSA-173481;R-HSA-2179293
R-HSA-1169410	Antiviral mechanism by IFN-stimulated genes	2	89	0.00766779	0.0156904	0.0627616	1	31	0.00230706	9606	Homo sapiens	EIF4G2	Q04637;P78344	R-HSA-1678842
R-HSA-9022537	Loss of MECP2 binding ability to the NCoR/SMRT complex	1	8	0.000689239	0.0170892	0.0683569	1	1	7.44214e-05	9606	Homo sapiens	NCOR1	O75376	R-HSA-9005585
R-HSA-9623433	NR1H2 & NR1H3 regulate gene expression to control bile acid homeostasis	1	9	0.000775394	0.0192056	0.0700666	2	6	0.000446528	9606	Homo sapiens	NCOR1	O75376	R-HSA-9029517;R-HSA-9029566
R-HSA-2262752	Cellular responses to stress	5	765	0.0659085	0.0217725	0.0700666	15	436	0.0324477	9606	Homo sapiens	NCOR1;RPL37A;RPL6	P61927;Q02878;P18077;O75376;P61513	R-HSA-9633008;R-HSA-1368119;R-HSA-400143;R-HSA-549475;R-HSA-5663258;R-HSA-400342;R-HSA-1368069;R-HSA-5663271;R-HSA-1368065;R-HSA-5663265;R-HSA-1368140;R-HSA-5663245;R-HSA-9633742;R-HSA-9634669;R-HSA-9633005
R-HSA-2672351	Stimuli-sensing channels	2	107	0.00921857	0.0221514	0.0700666	1	28	0.0020838	9606	Homo sapiens	WNK1	Q96J92;Q9H4A3	R-HSA-2682349
R-HSA-8953897	Cellular responses to stimuli	5	779	0.0671147	0.0233555	0.0700666	15	467	0.0347548	9606	Homo sapiens	NCOR1;RPL37A;RPL6	P61927;Q02878;P18077;O75376;P61513	R-HSA-9633008;R-HSA-1368119;R-HSA-400143;R-HSA-549475;R-HSA-5663258;R-HSA-400342;R-HSA-1368069;R-HSA-5663271;R-HSA-1368065;R-HSA-5663265;R-HSA-1368140;R-HSA-5663245;R-HSA-9633742;R-HSA-9634669;R-HSA-9633005
R-HSA-9006936	Signaling by TGFB family members	2	118	0.0101663	0.0265559	0.0796677	5	118	0.00878172	9606	Homo sapiens	USP15;NCOR1	Q9Y4E8;O75376	R-HSA-2186741;R-HSA-2179291;R-HSA-2186747;R-HSA-173481;R-HSA-2179293
R-HSA-1266738	Developmental Biology	6	1110	0.0956319	0.0275191	0.0825574	10	555	0.0413039	9606	Homo sapiens	NCOR1;RPL37A;EIF4G2;RPL6	Q04637;P61927;Q02878;P18077;O75376;P61513	R-HSA-5617431;R-HSA-5617862;R-HSA-9014652;R-HSA-5617859;R-HSA-381309;R-HSA-5617452;R-HSA-1183032;R-HSA-9014610;R-HSA-5617896;R-HSA-381290
R-HSA-9675151	Disorders of Developmental Biology	1	13	0.00112001	0.0276272	0.0828817	1	5	0.000372107	9606	Homo sapiens	NCOR1	O75376	R-HSA-9005585
R-HSA-9005891	Loss of function of MECP2 in Rett syndrome	1	13	0.00112001	0.0276272	0.0828817	1	5	0.000372107	9606	Homo sapiens	NCOR1	O75376	R-HSA-9005585
R-HSA-9005895	Pervasive developmental disorders	1	13	0.00112001	0.0276272	0.0828817	1	5	0.000372107	9606	Homo sapiens	NCOR1	O75376	R-HSA-9005585
R-HSA-9697154	Disorders of Nervous System Development	1	13	0.00112001	0.0276272	0.0828817	1	5	0.000372107	9606	Homo sapiens	NCOR1	O75376	R-HSA-9005585
R-HSA-3270619	IRF3-mediated induction of type I IFN	1	13	0.00112001	0.0276272	0.0828817	1	5	0.000372107	9606	Homo sapiens	IFI16	Q16666	R-HSA-1834939
R-HSA-8964539	Glutamate and glutamine metabolism	1	15	0.00129232	0.031812	0.095436	1	13	0.000967478	9606	Homo sapiens	GLS	O94925	R-HSA-70609
R-HSA-1834941	STING mediated induction of host immune responses	1	16	0.00137848	0.0338979	0.100861	2	19	0.00141401	9606	Homo sapiens	IFI16	Q16666	R-HSA-1834939;R-HSA-1834951
R-HSA-9703465	Signaling by FLT3 fusion proteins	1	20	0.0017231	0.0421984	0.100861	11	18	0.00133958	9606	Homo sapiens	GOLGB1	Q14789	R-HSA-9703430;R-HSA-9703440;R-HSA-9703441;R-HSA-9703442;R-HSA-9703437;R-HSA-9703438;R-HSA-9703439;R-HSA-9703432;R-HSA-9703433;R-HSA-9703434;R-HSA-9703435
R-HSA-392499	Metabolism of proteins	8	1950	0.168002	0.0466193	0.100861	39	793	0.0590161	9606	Homo sapiens	AIMP1;USP15;GOLGB1;RPL37A;EIF4G2;RPL6	Q04637;P61927;Q02878;Q9Y4E8;Q14789;P18077;Q12904;P61513	R-HSA-379974;R-HSA-1799326;R-HSA-72647;R-HSA-6809006;R-HSA-156808;R-HSA-379982;R-HSA-379861;R-HSA-6809011;R-HSA-156823;R-HSA-6809010;R-HSA-156826;R-HSA-157849;R-HSA-379865;R-HSA-379993;R-HSA-379867;R-HSA-72671;R-HSA-379994;R-HSA-72673;R-HSA-72672;R-HSA-6781764;R-HSA-141671;R-HSA-156907;R-HSA-72619;R-HSA-141673;R-HSA-72621;R-HSA-380008;R-HSA-379893;R-HSA-156915;R-HSA-156912;R-HSA-72631;R-HSA-72697…
R-HSA-379716	Cytosolic tRNA aminoacylation	1	24	0.00206772	0.0504304	0.100861	9	21	0.00156285	9606	Homo sapiens	AIMP1	Q12904	R-HSA-379893;R-HSA-379861;R-HSA-379974;R-HSA-379982;R-HSA-379865;R-HSA-379993;R-HSA-380008;R-HSA-379867;R-HSA-379994
R-HSA-210500	Glutamate Neurotransmitter Release Cycle	1	24	0.00206772	0.0504304	0.100861	1	6	0.000446528	9606	Homo sapiens	GLS	O94925	R-HSA-70609
R-HSA-166208	mTORC1-mediated signalling	1	24	0.00206772	0.0504304	0.100861	1	8	0.000595371	9606	Homo sapiens	EIF4G2	Q04637	R-HSA-165766
R-HSA-429947	Deadenylation of mRNA	1	25	0.00215387	0.0524778	0.104956	4	4	0.000297685	9606	Homo sapiens	EIF4G2	Q04637	R-HSA-430021;R-HSA-429955;R-HSA-8941312;R-HSA-429992
R-HSA-2173788	Downregulation of TGF-beta receptor signaling	1	26	0.00224003	0.0545209	0.109042	2	28	0.0020838	9606	Homo sapiens	USP15	Q9Y4E8	R-HSA-2179291;R-HSA-2179293
R-HSA-2173795	Downregulation of SMAD2/3:SMAD4 transcriptional activity	1	27	0.00232618	0.0565598	0.11312	3	25	0.00186053	9606	Homo sapiens	NCOR1	O75376	R-HSA-2186741;R-HSA-2186747;R-HSA-173481
R-HSA-350054	Notch-HLH transcription pathway	1	28	0.00241234	0.0585945	0.113885	1	2	0.000148843	9606	Homo sapiens	NCOR1	O75376	R-HSA-350058
R-HSA-983712	Ion channel transport	2	184	0.0158525	0.0592625	0.113885	1	45	0.00334896	9606	Homo sapiens	WNK1	Q96J92;Q9H4A3	R-HSA-2682349
R-HSA-9682385	FLT3 signaling in disease	1	30	0.00258465	0.0626512	0.113885	11	52	0.00386991	9606	Homo sapiens	GOLGB1	Q14789	R-HSA-9703430;R-HSA-9703440;R-HSA-9703441;R-HSA-9703442;R-HSA-9703437;R-HSA-9703438;R-HSA-9703439;R-HSA-9703432;R-HSA-9703433;R-HSA-9703434;R-HSA-9703435
R-HSA-9022692	Regulation of MECP2 expression and activity	1	32	0.00275696	0.0666912	0.113885	1	14	0.0010419	9606	Homo sapiens	NCOR1	O75376	R-HSA-8986939
R-HSA-1251985	Nuclear signaling by ERBB4	1	34	0.00292927	0.0707144	0.113885	6	34	0.00253033	9606	Homo sapiens	NCOR1	O75376	R-HSA-8954185;R-HSA-1253319;R-HSA-1253321;R-HSA-8954179;R-HSA-8954182;R-HSA-1253325
R-HSA-1430728	Metabolism	8	2143	0.18463	0.074837	0.113885	15	2012	0.149736	9606	Homo sapiens	AIMP1;NDUFB8;NCOR1;RPL37A;RPL6;GLS	P61927;Q02878;O95169;O94925;P18077;Q12904;O75376;P61513	R-HSA-6799202;R-HSA-2408546;R-HSA-400143;R-HSA-6799179;R-HSA-6799178;R-HSA-6799191;R-HSA-70609;R-HSA-400183;R-HSA-163217;R-HSA-1368065;R-HSA-2408529;R-HSA-6799197;R-HSA-6799196;R-HSA-1989765;R-HSA-5333615
R-HSA-9029569	NR1H3 & NR1H2 regulate gene expression linked to cholesterol transport and efflux	1	38	0.00327389	0.0787109	0.113885	2	40	0.00297685	9606	Homo sapiens	NCOR1	O75376	R-HSA-9024334;R-HSA-9024326
R-HSA-5357905	Regulation of TNFR1 signaling	1	39	0.00336004	0.0806997	0.113885	1	17	0.00126516	9606	Homo sapiens	SPPL2A	Q8TCT8	R-HSA-8863101
R-HSA-165159	MTOR signalling	1	41	0.00353235	0.084665	0.113885	1	29	0.00215822	9606	Homo sapiens	EIF4G2	Q04637	R-HSA-165766
R-HSA-379724	tRNA Aminoacylation	1	42	0.00361851	0.0866414	0.113885	9	42	0.0031257	9606	Homo sapiens	AIMP1	Q12904	R-HSA-379893;R-HSA-379861;R-HSA-379974;R-HSA-379982;R-HSA-379865;R-HSA-379993;R-HSA-380008;R-HSA-379867;R-HSA-379994
R-HSA-2173793	Transcriptional activity of SMAD2/SMAD3:SMAD4 heterotrimer	1	46	0.00396313	0.0945063	0.113885	3	44	0.00327454	9606	Homo sapiens	NCOR1	O75376	R-HSA-2186741;R-HSA-2186747;R-HSA-173481
R-HSA-2173789	TGF-beta receptor signaling activates SMADs	1	46	0.00396313	0.0945063	0.113885	2	44	0.00327454	9606	Homo sapiens	USP15	Q9Y4E8	R-HSA-2179291;R-HSA-2179293
R-HSA-9707616	Heme signaling	1	47	0.00404928	0.0964624	0.113885	10	25	0.00186053	9606	Homo sapiens	NCOR1	O75376	R-HSA-400342;R-HSA-1368069;R-HSA-5663271;R-HSA-1368119;R-HSA-1368065;R-HSA-5663265;R-HSA-1368140;R-HSA-5663245;R-HSA-549475;R-HSA-5663258
R-HSA-9024446	NR1H2 and NR1H3-mediated signaling	1	48	0.00413544	0.0984144	0.113885	4	60	0.00446528	9606	Homo sapiens	NCOR1	O75376	R-HSA-9029517;R-HSA-9024334;R-HSA-9029566;R-HSA-9024326
R-HSA-75893	TNF signaling	1	48	0.00413544	0.0984144	0.113885	1	32	0.00238148	9606	Homo sapiens	SPPL2A	Q8TCT8	R-HSA-8863101
R-HSA-2122947	NOTCH1 Intracellular Domain Regulates Transcription	1	49	0.00422159	0.100362	0.113885	1	18	0.00133958	9606	Homo sapiens	NCOR1	O75376	R-HSA-1912388
R-HSA-112310	Neurotransmitter release cycle	1	51	0.0043939	0.104246	0.113885	1	32	0.00238148	9606	Homo sapiens	GLS	O94925	R-HSA-70609
R-HSA-450408	AUF1 (hnRNP D0) binds and destabilizes mRNA	1	56	0.00482467	0.113885	0.113885	2	4	0.000297685	9606	Homo sapiens	EIF4G2	Q04637	R-HSA-450551;R-HSA-450580
R-HSA-429914	Deadenylation-dependent mRNA decay	1	56	0.00482467	0.113885	0.113885	4	10	0.000744214	9606	Homo sapiens	EIF4G2	Q04637	R-HSA-430021;R-HSA-429955;R-HSA-8941312;R-HSA-429992
R-HSA-432722	Golgi Associated Vesicle Biogenesis	1	56	0.00482467	0.113885	0.113885	1	7	0.00052095	9606	Homo sapiens	GOLGB1	Q14789	R-HSA-8874979
R-HSA-6799198	Complex I biogenesis	1	57	0.00491083	0.115801	0.115801	6	13	0.000967478	9606	Homo sapiens	NDUFB8	O95169	R-HSA-6799191;R-HSA-6799202;R-HSA-6799197;R-HSA-6799196;R-HSA-6799179;R-HSA-6799178
R-HSA-2151201	Transcriptional activation of mitochondrial biogenesis	1	57	0.00491083	0.115801	0.115801	1	32	0.00238148	9606	Homo sapiens	NCOR1	O75376	R-HSA-1368140
R-HSA-72649	Translation initiation complex formation	1	59	0.00508314	0.119621	0.119621	2	2	0.000148843	9606	Homo sapiens	EIF4G2	Q04637	R-HSA-156808;R-HSA-157849
R-HSA-72702	Ribosomal scanning and start codon recognition	1	59	0.00508314	0.119621	0.119621	2	2	0.000148843	9606	Homo sapiens	EIF4G2	Q04637	R-HSA-72697;R-HSA-72621
R-HSA-2894858	Signaling by NOTCH1 HD+PEST Domain Mutants in Cancer	1	59	0.00508314	0.119621	0.119621	1	21	0.00156285	9606	Homo sapiens	NCOR1	O75376	R-HSA-2220982
R-HSA-2644606	Constitutive Signaling by NOTCH1 PEST Domain Mutants	1	59	0.00508314	0.119621	0.119621	1	21	0.00156285	9606	Homo sapiens	NCOR1	O75376	R-HSA-2220982
R-HSA-2894862	Constitutive Signaling by NOTCH1 HD+PEST Domain Mutants	1	59	0.00508314	0.119621	0.119621	1	21	0.00156285	9606	Homo sapiens	NCOR1	O75376	R-HSA-2220982
R-HSA-2644602	Signaling by NOTCH1 PEST Domain Mutants in Cancer	1	59	0.00508314	0.119621	0.119621	1	21	0.00156285	9606	Homo sapiens	NCOR1	O75376	R-HSA-2220982
R-HSA-2644603	Signaling by NOTCH1 in Cancer	1	59	0.00508314	0.119621	0.119621	1	39	0.00290243	9606	Homo sapiens	NCOR1	O75376	R-HSA-2220982
R-HSA-72662	Activation of the mRNA upon binding of the cap-binding complex and eIFs, and subsequent binding to 43S	1	60	0.00516929	0.121525	0.121525	5	6	0.000446528	9606	Homo sapiens	EIF4G2	Q04637	R-HSA-72647;R-HSA-72631;R-HSA-72635;R-HSA-156808;R-HSA-157849
R-HSA-3214815	HDACs deacetylate histones	1	60	0.00516929	0.121525	0.121525	1	5	0.000372107	9606	Homo sapiens	NCOR1	O75376	R-HSA-3777129
R-HSA-6794361	Neurexins and neuroligins	1	60	0.00516929	0.121525	0.121525	2	19	0.00141401	9606	Homo sapiens	EPB41	P11171	R-HSA-6797553;R-HSA-6797568
R-HSA-8986944	Transcriptional Regulation by MECP2	1	61	0.00525545	0.123425	0.123425	1	77	0.00573045	9606	Homo sapiens	NCOR1	O75376	R-HSA-8986939
R-HSA-1236394	Signaling by ERBB4	1	62	0.0053416	0.125321	0.125321	6	52	0.00386991	9606	Homo sapiens	NCOR1	O75376	R-HSA-8954185;R-HSA-1253319;R-HSA-1253321;R-HSA-8954179;R-HSA-8954182;R-HSA-1253325
R-HSA-9707564	Cytoprotection by HMOX1	1	63	0.00542776	0.127213	0.127213	1	17	0.00126516	9606	Homo sapiens	NCOR1	O75376	R-HSA-400143
R-HSA-1834949	Cytosolic sensors of pathogen-associated DNA	1	64	0.00551391	0.129101	0.129101	2	50	0.00372107	9606	Homo sapiens	IFI16	Q16666	R-HSA-1834939;R-HSA-1834951
R-HSA-913531	Interferon Signaling	2	291	0.0250711	0.129169	0.129169	1	71	0.00528392	9606	Homo sapiens	EIF4G2	Q04637;P78344	R-HSA-1678842
R-HSA-1268020	Mitochondrial protein import	1	65	0.00560007	0.130985	0.130985	4	14	0.0010419	9606	Homo sapiens	NDUFB8	O95169	R-HSA-1299476;R-HSA-1299482;R-HSA-8986181;R-HSA-1299487
R-HSA-400253	Circadian Clock	1	68	0.00585853	0.136615	0.136615	11	59	0.00439086	9606	Homo sapiens	NCOR1	O75376	R-HSA-400342;R-HSA-1368069;R-HSA-5663271;R-HSA-5663252;R-HSA-1368119;R-HSA-1368065;R-HSA-5663265;R-HSA-1368140;R-HSA-5663245;R-HSA-549475;R-HSA-5663258
R-HSA-199992	trans-Golgi Network Vesicle Budding	1	74	0.00637546	0.147768	0.147768	1	19	0.00141401	9606	Homo sapiens	GOLGB1	Q14789	R-HSA-8874979
R-HSA-1980143	Signaling by NOTCH1	1	75	0.00646162	0.149614	0.149614	1	39	0.00290243	9606	Homo sapiens	NCOR1	O75376	R-HSA-1912388
R-HSA-381340	Transcriptional regulation of white adipocyte differentiation	1	84	0.00723701	0.166051	0.166051	3	18	0.00133958	9606	Homo sapiens	NCOR1	O75376	R-HSA-381309;R-HSA-1183032;R-HSA-381290
R-HSA-383280	Nuclear Receptor transcription pathway	1	86	0.00740932	0.169662	0.169662	1	2	0.000148843	9606	Homo sapiens	NCOR1	O75376	R-HSA-382096
R-HSA-450531	Regulation of mRNA stability by proteins that bind AU-rich elements	1	88	0.00758163	0.173258	0.173258	2	26	0.00193496	9606	Homo sapiens	EIF4G2	Q04637	R-HSA-450551;R-HSA-450580
R-HSA-5628897	TP53 Regulates Metabolic Genes	1	88	0.00758163	0.173258	0.173258	1	34	0.00253033	9606	Homo sapiens	GLS	O94925	R-HSA-70609
R-HSA-5663205	Infectious disease	5	1398	0.120445	0.175326	0.175326	3	811	0.0603557	9606	Homo sapiens	NCOR1;RPL37A;RPL6	P61927;Q02878;P18077;O75376;P61513	R-HSA-9614816;R-HSA-192704;R-HSA-192841
R-HSA-5617472	Activation of anterior HOX genes in hindbrain development during early embryogenesis	1	91	0.0078401	0.178624	0.178624	5	43	0.00320012	9606	Homo sapiens	NCOR1	O75376	R-HSA-5617431;R-HSA-5617862;R-HSA-5617859;R-HSA-5617452;R-HSA-5617896
R-HSA-5619507	Activation of HOX genes during differentiation	1	91	0.0078401	0.178624	0.178624	5	43	0.00320012	9606	Homo sapiens	NCOR1	O75376	R-HSA-5617431;R-HSA-5617862;R-HSA-5617859;R-HSA-5617452;R-HSA-5617896
R-HSA-6794362	Protein-protein interactions at synapses	1	91	0.0078401	0.178624	0.178624	2	33	0.00245591	9606	Homo sapiens	EPB41	P11171	R-HSA-6797553;R-HSA-6797568
R-HSA-5689603	UCH proteinases	1	96	0.00827087	0.187494	0.187494	1	11	0.000818635	9606	Homo sapiens	USP15	Q9Y4E8	R-HSA-2179291
R-HSA-1592230	Mitochondrial biogenesis	1	96	0.00827087	0.187494	0.187494	1	36	0.00267917	9606	Homo sapiens	NCOR1	O75376	R-HSA-1368140
R-HSA-6807878	COPI-mediated anterograde transport	1	102	0.0087878	0.198016	0.198016	3	12	0.000893056	9606	Homo sapiens	GOLGB1	Q14789	R-HSA-6809011;R-HSA-6809010;R-HSA-6809006
R-HSA-611105	Respiratory electron transport	1	103	0.00887396	0.199756	0.199756	7	19	0.00141401	9606	Homo sapiens	NDUFB8	O95169	R-HSA-6799191;R-HSA-163217;R-HSA-6799202;R-HSA-6799197;R-HSA-6799196;R-HSA-6799179;R-HSA-6799178
R-HSA-1989781	PPARA activates gene expression	1	118	0.0101663	0.225438	0.225438	2	41	0.00305128	9606	Homo sapiens	NCOR1	O75376	R-HSA-1368065;R-HSA-1989765
R-HSA-112316	Neuronal System	2	419	0.0360989	0.227714	0.227714	3	211	0.0157029	9606	Homo sapiens	EPB41;GLS	P11171;O94925	R-HSA-70609;R-HSA-6797553;R-HSA-6797568
R-HSA-400206	Regulation of lipid metabolism by PPARalpha	1	120	0.0103386	0.228802	0.228802	4	44	0.00327454	9606	Homo sapiens	NCOR1	O75376	R-HSA-400183;R-HSA-1368065;R-HSA-400143;R-HSA-1989765
R-HSA-163200	Respiratory electron transport, ATP synthesis by chemiosmotic coupling, and heat production by uncoupling proteins.	1	127	0.0109417	0.240465	0.240465	7	28	0.0020838	9606	Homo sapiens	NDUFB8	O95169	R-HSA-6799191;R-HSA-163217;R-HSA-6799202;R-HSA-6799197;R-HSA-6799196;R-HSA-6799179;R-HSA-6799178
R-HSA-5663202	Diseases of signal transduction by growth factor receptors and second messengers	2	457	0.0393728	0.258306	0.258306	12	476	0.0354246	9606	Homo sapiens	NCOR1;GOLGB1	Q14789;O75376	R-HSA-9703440;R-HSA-9703441;R-HSA-9703442;R-HSA-9703430;R-HSA-2220982;R-HSA-9703437;R-HSA-9703438;R-HSA-9703439;R-HSA-9703432;R-HSA-9703433;R-HSA-9703434;R-HSA-9703435
R-HSA-73887	Death Receptor Signalling	1	148	0.0127509	0.274448	0.274448	1	93	0.00692119	9606	Homo sapiens	SPPL2A	Q8TCT8	R-HSA-8863101
R-HSA-199977	ER to Golgi Anterograde Transport	1	155	0.013354	0.285448	0.285448	3	39	0.00290243	9606	Homo sapiens	GOLGB1	Q14789	R-HSA-6809011;R-HSA-6809010;R-HSA-6809006
R-HSA-9609507	Protein localization	1	166	0.0143017	0.30241	0.30241	4	53	0.00394433	9606	Homo sapiens	NDUFB8	O95169	R-HSA-1299476;R-HSA-1299482;R-HSA-8986181;R-HSA-1299487
R-HSA-1428517	The citric acid (TCA) cycle and respiratory electron transport	1	178	0.0153356	0.320474	0.320474	7	64	0.00476297	9606	Homo sapiens	NDUFB8	O95169	R-HSA-6799191;R-HSA-163217;R-HSA-6799202;R-HSA-6799197;R-HSA-6799196;R-HSA-6799179;R-HSA-6799178
R-HSA-948021	Transport to the Golgi and subsequent modification	1	186	0.0160248	0.332266	0.332266	3	59	0.00439086	9606	Homo sapiens	GOLGB1	Q14789	R-HSA-6809011;R-HSA-6809010;R-HSA-6809006
R-HSA-1643685	Disease	6	2219	0.191178	0.340403	0.340403	16	1688	0.125623	9606	Homo sapiens	NCOR1;GOLGB1;RPL37A;RPL6	P61927;Q02878;Q14789;P18077;O75376;P61513	R-HSA-192704;R-HSA-9703440;R-HSA-9703441;R-HSA-9703442;R-HSA-192841;R-HSA-9614816;R-HSA-9703430;R-HSA-2220982;R-HSA-9005585;R-HSA-9703437;R-HSA-9703438;R-HSA-9703439;R-HSA-9703432;R-HSA-9703433;R-HSA-9703434;R-HSA-9703435
R-HSA-9711123	Cellular response to chemical stress	1	196	0.0168864	0.34673	0.34673	1	127	0.00945151	9606	Homo sapiens	NCOR1	O75376	R-HSA-400143
R-HSA-5689880	Ub-specific processing proteases	1	205	0.0176618	0.359489	0.359489	1	40	0.00297685	9606	Homo sapiens	USP15	Q9Y4E8	R-HSA-6781764
R-HSA-157118	Signaling by NOTCH	1	206	0.0177479	0.360892	0.360892	1	153	0.0113865	9606	Homo sapiens	NCOR1	O75376	R-HSA-1912388
R-HSA-9609690	HCMV Early Events	1	208	0.0179202	0.363689	0.363689	1	12	0.000893056	9606	Homo sapiens	NCOR1	O75376	R-HSA-9614816
R-HSA-4839726	Chromatin organization	1	240	0.0206772	0.406874	0.406874	1	85	0.00632582	9606	Homo sapiens	NCOR1	O75376	R-HSA-3777129
R-HSA-3247509	Chromatin modifying enzymes	1	240	0.0206772	0.406874	0.406874	1	85	0.00632582	9606	Homo sapiens	NCOR1	O75376	R-HSA-3777129
R-HSA-9609646	HCMV Infection	1	262	0.0225726	0.434916	0.434916	1	31	0.00230706	9606	Homo sapiens	NCOR1	O75376	R-HSA-9614816
R-HSA-9006931	Signaling by Nuclear Receptors	1	273	0.0235203	0.448455	0.448455	4	190	0.0141401	9606	Homo sapiens	NCOR1	O75376	R-HSA-9029517;R-HSA-9024334;R-HSA-9029566;R-HSA-9024326
R-HSA-112315	Transmission across Chemical Synapses	1	273	0.0235203	0.448455	0.448455	1	158	0.0117586	9606	Homo sapiens	GLS	O94925	R-HSA-70609
R-HSA-5688426	Deubiquitination	1	283	0.0243818	0.460493	0.460493	2	77	0.00573045	9606	Homo sapiens	USP15	Q9Y4E8	R-HSA-6781764;R-HSA-2179291
R-HSA-382551	Transport of small molecules	2	731	0.0629792	0.472874	0.472874	1	441	0.0328198	9606	Homo sapiens	WNK1	Q96J92;Q9H4A3	R-HSA-2682349
R-HSA-1852241	Organelle biogenesis and maintenance	1	298	0.0256742	0.478078	0.478078	1	86	0.00640024	9606	Homo sapiens	NCOR1	O75376	R-HSA-1368140
R-HSA-446203	Asparagine N-linked glycosylation	1	305	0.0262772	0.486095	0.486095	3	133	0.00989804	9606	Homo sapiens	GOLGB1	Q14789	R-HSA-6809011;R-HSA-6809010;R-HSA-6809006
R-HSA-1280215	Cytokine Signaling in Immune system	2	806	0.0694409	0.525965	0.525965	1	710	0.0528392	9606	Homo sapiens	EIF4G2	Q04637;P78344	R-HSA-1678842
R-HSA-3700989	Transcriptional Regulation by TP53	1	367	0.0316189	0.552124	0.552124	1	258	0.0192007	9606	Homo sapiens	GLS	O94925	R-HSA-70609
R-HSA-9006934	Signaling by Receptor Tyrosine Kinases	1	540	0.0465236	0.696088	0.696088	6	746	0.0555183	9606	Homo sapiens	NCOR1	O75376	R-HSA-8954185;R-HSA-1253319;R-HSA-1253321;R-HSA-8954179;R-HSA-8954182;R-HSA-1253325
R-HSA-199991	Membrane Trafficking	1	636	0.0547945	0.755569	0.755569	4	219	0.0162983	9606	Homo sapiens	GOLGB1	Q14789	R-HSA-6809011;R-HSA-8874979;R-HSA-6809010;R-HSA-6809006
R-HSA-212436	Generic Transcription Pathway	2	1258	0.108383	0.770529	0.770529	7	829	0.0616953	9606	Homo sapiens	NCOR1;GLS	O94925;O75376	R-HSA-70609;R-HSA-8986939;R-HSA-2186741;R-HSA-382096;R-HSA-2186747;R-HSA-173481;R-HSA-350058
R-HSA-556833	Metabolism of lipids	1	752	0.0647885	0.81261	0.81261	4	826	0.0614721	9606	Homo sapiens	NCOR1	O75376	R-HSA-400183;R-HSA-1368065;R-HSA-400143;R-HSA-1989765
R-HSA-73857	RNA Polymerase II Transcription	2	1382	0.119066	0.815942	0.815942	7	890	0.066235	9606	Homo sapiens	NCOR1;GLS	O94925;O75376	R-HSA-70609;R-HSA-8986939;R-HSA-2186741;R-HSA-382096;R-HSA-2186747;R-HSA-173481;R-HSA-350058
R-HSA-5653656	Vesicle-mediated transport	1	762	0.06565	0.816879	0.816879	4	252	0.0187542	9606	Homo sapiens	GOLGB1	Q14789	R-HSA-6809011;R-HSA-8874979;R-HSA-6809010;R-HSA-6809006
R-HSA-597592	Post-translational protein modification	2	1427	0.122943	0.830436	0.830436	5	526	0.0391456	9606	Homo sapiens	USP15;GOLGB1	Q9Y4E8;Q14789	R-HSA-6781764;R-HSA-6809011;R-HSA-6809010;R-HSA-6809006;R-HSA-2179291
R-HSA-162582	Signal Transduction	4	2588	0.222969	0.840936	0.840936	18	2461	0.183151	9606	Homo sapiens	USP15;NCOR1;SPPL2A;EIF4G2	Q04637;Q9Y4E8;O75376;Q8TCT8	R-HSA-8954185;R-HSA-165766;R-HSA-9029517;R-HSA-9024334;R-HSA-173481;R-HSA-8954179;R-HSA-8954182;R-HSA-9024326;R-HSA-2186741;R-HSA-1253319;R-HSA-9029566;R-HSA-1912388;R-HSA-8863101;R-HSA-2179291;R-HSA-2186747;R-HSA-1253321;R-HSA-2179293;R-HSA-1253325
R-HSA-74160	Gene expression (Transcription)	2	1526	0.131472	0.858937	0.858937	7	1004	0.0747191	9606	Homo sapiens	NCOR1;GLS	O94925;O75376	R-HSA-70609;R-HSA-8986939;R-HSA-2186741;R-HSA-382096;R-HSA-2186747;R-HSA-173481;R-HSA-350058
R-HSA-168256	Immune System	3	2256	0.194365	0.889721	0.889721	3	1589	0.118256	9606	Homo sapiens	IFI16;EIF4G2	Q04637;Q16666;P78344	R-HSA-1834939;R-HSA-1678842;R-HSA-1834951
R-HSA-168249	Innate Immune System	1	1195	0.102955	0.933877	0.933877	2	675	0.0502344	9606	Homo sapiens	IFI16	Q16666	R-HSA-1834939;R-HSA-1834951

## Sheet: Table S6
Pathway identifier	Pathway name	#Entities found	#Entities total	Entities ratio	Entities pValue	Entities FDR	#Reactions found	#Reactions total	Reactions ratio	Species identifier	Species name	Submitted entities found	Mapped entities	Found reaction identifiers
R-HSA-9634638	Estrogen-dependent nuclear events downstream of ESR-membrane signaling	2	29	0.00192002	0.00125326	0.165694	2	12	0.000869943	9606	Homo sapiens	FOS		R-HSA-9625479;R-HSA-9625465
R-HSA-70263	Gluconeogenesis	2	66	0.0043697	0.00623269	0.165694	1	26	0.00188488	9606	Homo sapiens	GAPDH		R-HSA-70482
R-HSA-3299685	Detoxification of Reactive Oxygen Species	2	68	0.00450212	0.00660166	0.165694	10	34	0.00246484	9606	Homo sapiens	SOD1		R-HSA-3299682;R-HSA-3777112;R-HSA-8951723;R-HSA-3697838;R-HSA-3780958;R-HSA-3299691;R-HSA-3780979;R-HSA-3299753;R-HSA-3697860;R-HSA-4837364
R-HSA-8950505	Gene and protein expression by JAK-STAT signaling after Interleukin-12 stimulation	2	73	0.00483316	0.00756658	0.165694	1	36	0.00260983	9606	Homo sapiens	SOD1		R-HSA-8950771
R-HSA-9020591	Interleukin-12 signaling	2	84	0.00556144	0.00989871	0.165694	1	56	0.00405974	9606	Homo sapiens	SOD1		R-HSA-8950771
R-HSA-6796648	TP53 Regulates Transcription of DNA Repair Genes	2	89	0.00589248	0.0110515	0.165694	5	17	0.00123242	9606	Homo sapiens	ELOC;FOS		R-HSA-6797606;R-HSA-6797616;R-HSA-6797712;R-HSA-6806412;R-HSA-6806394
R-HSA-447115	Interleukin-12 family signaling	2	96	0.00635593	0.0127602	0.165694	1	114	0.00826446	9606	Homo sapiens	SOD1		R-HSA-8950771
R-HSA-156842	Eukaryotic Translation Elongation	2	102	0.00675318	0.0143109	0.165694	6	9	0.000652458	9606	Homo sapiens	EEF1D;RPL6		R-HSA-156915;R-HSA-156912;R-HSA-156913;R-HSA-156923;R-HSA-156907;R-HSA-156910
R-HSA-70171	Glycolysis	2	110	0.00728284	0.0164989	0.165694	1	24	0.00173989	9606	Homo sapiens	GAPDH		R-HSA-70449
R-HSA-9009391	Extra-nuclear estrogen signaling	2	111	0.00734905	0.0167819	0.165694	2	39	0.00282732	9606	Homo sapiens	FOS		R-HSA-9625479;R-HSA-9625465
R-HSA-450341	Activation of the AP-1 family of transcription factors	1	12	0.000794492	0.0212312	0.165694	2	5	0.000362476	9606	Homo sapiens	FOS		R-HSA-450292;R-HSA-450325
R-HSA-8851680	Butyrophilin (BTN) family interactions	1	12	0.000794492	0.0212312	0.165694	1	8	0.000579962	9606	Homo sapiens	BTN3A2		R-HSA-8851038
R-HSA-70326	Glucose metabolism	2	140	0.00926907	0.0258651	0.165694	2	50	0.00362476	9606	Homo sapiens	GAPDH		R-HSA-70449;R-HSA-70482
R-HSA-449147	Signaling by Interleukins	4	645	0.0427039	0.0266052	0.165694	4	493	0.0357402	9606	Homo sapiens	FOS;SOD1		R-HSA-450292;R-HSA-450325;R-HSA-6790036;R-HSA-8950771
R-HSA-8949664	Processing of SMDT1	1	17	0.00112553	0.0299488	0.165694	1	5	0.000362476	9606	Homo sapiens	YME1L1		R-HSA-8949668
R-HSA-2262752	Cellular responses to stress	5	1001	0.0662738	0.0303045	0.165694	31	444	0.0321879	9606	Homo sapiens	ELOC;FOS;RPL6;SOD1		R-HSA-3780979;R-HSA-3299682;R-HSA-1234179;R-HSA-1234177;R-HSA-450325;R-HSA-1234183;R-HSA-3697838;R-HSA-3299691;R-HSA-3299753;R-HSA-9633742;R-HSA-1234163;R-HSA-4568740;R-HSA-3777112;R-HSA-9633008;R-HSA-3222546;R-HSA-8951723;R-HSA-4568737;R-HSA-3780958;R-HSA-1234169;R-HSA-3797202;R-HSA-1234175;R-HSA-1234172;R-HSA-1234173;R-HSA-450292;R-HSA-3222533;R-HSA-3797196;R-HSA-3697860;R-HSA-1234159;R-HSA-483…
R-HSA-8953897	Cellular responses to stimuli	5	1019	0.0674656	0.0324027	0.165694	31	475	0.0344353	9606	Homo sapiens	ELOC;FOS;RPL6;SOD1		R-HSA-3780979;R-HSA-3299682;R-HSA-1234179;R-HSA-1234177;R-HSA-450325;R-HSA-1234183;R-HSA-3697838;R-HSA-3299691;R-HSA-3299753;R-HSA-9633742;R-HSA-1234163;R-HSA-4568740;R-HSA-3777112;R-HSA-9633008;R-HSA-3222546;R-HSA-8951723;R-HSA-4568737;R-HSA-3780958;R-HSA-1234169;R-HSA-3797202;R-HSA-1234175;R-HSA-1234172;R-HSA-1234173;R-HSA-450292;R-HSA-3222533;R-HSA-3797196;R-HSA-3697860;R-HSA-1234159;R-HSA-483…
R-HSA-1280215	Cytokine Signaling in Immune system	5	1094	0.0724311	0.0421383	0.165694	6	710	0.0514717	9606	Homo sapiens	ELOC;FOS;SOD1		R-HSA-450292;R-HSA-450325;R-HSA-6790036;R-HSA-9705729;R-HSA-8950771;R-HSA-9705738
R-HSA-9010553	Regulation of expression of SLITs and ROBOs	2	183	0.012116	0.0421758	0.165694	5	20	0.00144991	9606	Homo sapiens	ELOC;RPL6		R-HSA-9011289;R-HSA-9014652;R-HSA-9011313;R-HSA-9014610;R-HSA-9011300
R-HSA-9013149	RAC1 GTPase cycle	2	191	0.0126457	0.0455472	0.165694	2	6	0.000434972	9606	Homo sapiens	NISCH;DOCK11		R-HSA-9013145;R-HSA-9013143
R-HSA-9705462	Inactivation of CSF3 (G-CSF) signaling	1	27	0.00178761	0.0471603	0.165694	2	9	0.000652458	9606	Homo sapiens	ELOC		R-HSA-9705729;R-HSA-9705738
R-HSA-8949215	Mitochondrial calcium ion transport	1	27	0.00178761	0.0471603	0.165694	1	10	0.000724953	9606	Homo sapiens	YME1L1		R-HSA-8949668
R-HSA-3295583	TRP channels	1	30	0.00198623	0.0522661	0.165694	1	4	0.000289981	9606	Homo sapiens	MCOLN2		R-HSA-3295579
R-HSA-6785807	Interleukin-4 and Interleukin-13 signaling	2	211	0.0139698	0.0543947	0.165694	1	47	0.00340728	9606	Homo sapiens	FOS		R-HSA-6790036
R-HSA-450282	MAPK targets/ Nuclear events mediated by MAP kinases	1	35	0.00231727	0.0607173	0.165694	2	16	0.00115992	9606	Homo sapiens	FOS		R-HSA-450292;R-HSA-450325
R-HSA-9674555	Signaling by CSF3 (G-CSF)	1	35	0.00231727	0.0607173	0.165694	2	21	0.0015224	9606	Homo sapiens	ELOC		R-HSA-9705729;R-HSA-9705738
R-HSA-167243	Tat-mediated HIV elongation arrest and recovery	1	36	0.00238347	0.0623988	0.165694	3	3	0.000217486	9606	Homo sapiens	ELOC		R-HSA-167090;R-HSA-167459;R-HSA-167148
R-HSA-167238	Pausing and recovery of Tat-mediated HIV elongation	1	36	0.00238347	0.0623988	0.165694	2	2	0.000144991	9606	Homo sapiens	ELOC		R-HSA-167076;R-HSA-167150
R-HSA-167287	HIV elongation arrest and recovery	1	37	0.00244968	0.0640775	0.165694	3	3	0.000217486	9606	Homo sapiens	ELOC		R-HSA-167284;R-HSA-167288;R-HSA-167481
R-HSA-167290	Pausing and recovery of HIV elongation	1	37	0.00244968	0.0640775	0.165694	2	2	0.000144991	9606	Homo sapiens	ELOC		R-HSA-167282;R-HSA-167292
R-HSA-376176	Signaling by ROBO receptors	2	235	0.0155588	0.065746	0.165694	5	60	0.00434972	9606	Homo sapiens	ELOC;RPL6		R-HSA-9011289;R-HSA-9014652;R-HSA-9011313;R-HSA-9014610;R-HSA-9011300
R-HSA-390471	Association of TriC/CCT with target proteins during biosynthesis	1	40	0.00264831	0.069096	0.165694	1	2	0.000144991	9606	Homo sapiens	GAPDH		R-HSA-390470
R-HSA-8951664	Neddylation	2	249	0.0164857	0.0727072	0.165694	11	44	0.00318979	9606	Homo sapiens	WSB1;ELOC		R-HSA-8956040;R-HSA-8955289;R-HSA-8955241;R-HSA-8956106;R-HSA-9755303;R-HSA-8952044;R-HSA-8952625;R-HSA-8952626;R-HSA-8956099;R-HSA-8956103;R-HSA-8952039
R-HSA-9696264	RND3 GTPase cycle	1	43	0.00284693	0.0740886	0.165694	1	2	0.000144991	9606	Homo sapiens	NISCH		R-HSA-9696268
R-HSA-9696270	RND2 GTPase cycle	1	44	0.00291314	0.075747	0.165694	1	2	0.000144991	9606	Homo sapiens	NISCH		R-HSA-9696266
R-HSA-8939211	ESR-mediated signaling	2	257	0.0170154	0.0767899	0.165694	4	112	0.00811947	9606	Homo sapiens	FOS		R-HSA-9009371;R-HSA-9625479;R-HSA-9625465;R-HSA-9009378
R-HSA-9711123	Cellular response to chemical stress	2	269	0.0178099	0.0830495	0.165694	10	134	0.00971437	9606	Homo sapiens	SOD1		R-HSA-3299682;R-HSA-3777112;R-HSA-8951723;R-HSA-3697838;R-HSA-3780958;R-HSA-3299691;R-HSA-3780979;R-HSA-3299753;R-HSA-3697860;R-HSA-4837364
R-HSA-167200	Formation of HIV-1 elongation complex containing HIV-1 Tat	1	49	0.00324417	0.0839965	0.165694	1	5	0.000362476	9606	Homo sapiens	ELOC		R-HSA-167196
R-HSA-167246	Tat-mediated elongation of the HIV-1 transcript	1	50	0.00331038	0.0856379	0.165694	4	8	0.000579962	9606	Homo sapiens	ELOC		R-HSA-167192;R-HSA-167196;R-HSA-167197;R-HSA-167181
R-HSA-167152	Formation of HIV elongation complex in the absence of HIV Tat	1	50	0.00331038	0.0856379	0.165694	1	2	0.000144991	9606	Homo sapiens	ELOC		R-HSA-167077
R-HSA-167169	HIV Transcription Elongation	1	50	0.00331038	0.0856379	0.165694	4	15	0.00108743	9606	Homo sapiens	ELOC		R-HSA-167192;R-HSA-167196;R-HSA-167197;R-HSA-167181
R-HSA-180585	Vif-mediated degradation of APOBEC3G	1	56	0.00370763	0.0954267	0.165694	3	4	0.000289981	9606	Homo sapiens	ELOC		R-HSA-180603;R-HSA-180555;R-HSA-180540
R-HSA-9031628	NGF-stimulated transcription	1	56	0.00370763	0.0954267	0.165694	2	37	0.00268233	9606	Homo sapiens	FOS		R-HSA-9031624;R-HSA-9031575
R-HSA-112382	Formation of RNA Pol II elongation complex	1	63	0.00417108	0.10672	0.165694	1	2	0.000144991	9606	Homo sapiens	ELOC		R-HSA-112379
R-HSA-75955	RNA Polymerase II Transcription Elongation	1	64	0.00423729	0.108322	0.165694	4	8	0.000579962	9606	Homo sapiens	ELOC		R-HSA-112385;R-HSA-113412;R-HSA-112379;R-HSA-112396
R-HSA-983168	Antigen processing: Ubiquitination & Proteasome degradation	2	315	0.0208554	0.108401	0.165694	4	9	0.000652458	9606	Homo sapiens	WSB1;ELOC		R-HSA-983147;R-HSA-983157;R-HSA-983156;R-HSA-983140
R-HSA-450294	MAP kinase activation	1	69	0.00456833	0.116291	0.165694	2	32	0.00231985	9606	Homo sapiens	FOS		R-HSA-450292;R-HSA-450325
R-HSA-380284	Loss of proteins required for interphase microtubule organization from the centrosome	1	71	0.00470074	0.119459	0.165694	3	3	0.000217486	9606	Homo sapiens	NDE1		R-HSA-380294;R-HSA-380272;R-HSA-380303
R-HSA-380259	Loss of Nlp from mitotic centrosomes	1	71	0.00470074	0.119459	0.165694	2	2	0.000144991	9606	Homo sapiens	NDE1		R-HSA-380272;R-HSA-380303
R-HSA-1234176	Oxygen-dependent proline hydroxylation of Hypoxia-inducible Factor Alpha	1	72	0.00476695	0.12104	0.165694	9	12	0.000869943	9606	Homo sapiens	ELOC		R-HSA-1234163;R-HSA-1234179;R-HSA-1234177;R-HSA-1234183;R-HSA-1234169;R-HSA-1234159;R-HSA-1234175;R-HSA-1234172;R-HSA-1234173
R-HSA-72766	Translation	2	339	0.0224444	0.12237	0.165694	18	99	0.00717703	9606	Homo sapiens	EEF1D;RPL6		R-HSA-72673;R-HSA-72672;R-HSA-1799326;R-HSA-141671;R-HSA-156907;R-HSA-141673;R-HSA-156910;R-HSA-156915;R-HSA-156912;R-HSA-156913;R-HSA-156826;R-HSA-156923;R-HSA-1799330;R-HSA-141691;R-HSA-1799329;R-HSA-1799335;R-HSA-72671;R-HSA-1799332
R-HSA-8854518	AURKA Activation by TPX2	1	74	0.00489936	0.124192	0.165694	2	2	0.000144991	9606	Homo sapiens	NDE1		R-HSA-8853405;R-HSA-8853419
R-HSA-448424	Interleukin-17 signaling	1	78	0.00516419	0.130463	0.165694	2	35	0.00253734	9606	Homo sapiens	FOS		R-HSA-450292;R-HSA-450325
R-HSA-194315	Signaling by Rho GTPases	3	709	0.0469412	0.131361	0.165694	8	203	0.0147165	9606	Homo sapiens	NISCH;DOCK11;NDE1		R-HSA-9013145;R-HSA-5666160;R-HSA-5666129;R-HSA-9696266;R-HSA-9013143;R-HSA-9013159;R-HSA-9696268;R-HSA-5666169
R-HSA-167172	Transcription of the HIV genome	1	79	0.0052304	0.132024	0.165694	15	47	0.00340728	9606	Homo sapiens	ELOC		R-HSA-167459;R-HSA-167076;R-HSA-167077;R-HSA-167150;R-HSA-167148;R-HSA-167181;R-HSA-167090;R-HSA-167282;R-HSA-167284;R-HSA-167192;R-HSA-167288;R-HSA-167481;R-HSA-167196;R-HSA-167292;R-HSA-167197
R-HSA-198725	Nuclear Events (kinase and transcription factor activation)	1	80	0.00529661	0.133583	0.165694	2	48	0.00347977	9606	Homo sapiens	FOS		R-HSA-9031624;R-HSA-9031575
R-HSA-380270	Recruitment of mitotic centrosome proteins and complexes	1	81	0.00536282	0.135138	0.165694	3	3	0.000217486	9606	Homo sapiens	NDE1		R-HSA-380311;R-HSA-380455;R-HSA-380283
R-HSA-9716542	Signaling by Rho GTPases, Miro GTPases and RHOBTB3	3	725	0.0480005	0.137881	0.165694	8	212	0.015369	9606	Homo sapiens	NISCH;DOCK11;NDE1		R-HSA-9013145;R-HSA-5666160;R-HSA-5666129;R-HSA-9696266;R-HSA-9013143;R-HSA-9013159;R-HSA-9696268;R-HSA-5666169
R-HSA-380287	Centrosome maturation	1	83	0.00549523	0.138242	0.165694	6	6	0.000434972	9606	Homo sapiens	NDE1		R-HSA-380311;R-HSA-380455;R-HSA-380294;R-HSA-380272;R-HSA-380303;R-HSA-380283
R-HSA-674695	RNA Polymerase II Pre-transcription Events	1	85	0.00562765	0.141334	0.165694	8	17	0.00123242	9606	Homo sapiens	ELOC		R-HSA-112435;R-HSA-113411;R-HSA-113429;R-HSA-113413;R-HSA-112436;R-HSA-113414;R-HSA-112392;R-HSA-112395
R-HSA-1234174	Cellular response to hypoxia	1	86	0.00569386	0.142877	0.165694	9	20	0.00144991	9606	Homo sapiens	ELOC		R-HSA-1234163;R-HSA-1234179;R-HSA-1234177;R-HSA-1234183;R-HSA-1234169;R-HSA-1234159;R-HSA-1234175;R-HSA-1234172;R-HSA-1234173
R-HSA-2559582	Senescence-Associated Secretory Phenotype (SASP)	1	91	0.00602489	0.150548	0.165694	4	22	0.0015949	9606	Homo sapiens	FOS		R-HSA-4568740;R-HSA-4568737;R-HSA-3797196;R-HSA-3797202
R-HSA-9006931	Signaling by Nuclear Receptors	2	387	0.0256224	0.151538	0.165694	4	193	0.0139916	9606	Homo sapiens	FOS		R-HSA-9009371;R-HSA-9625479;R-HSA-9625465;R-HSA-9009378
R-HSA-2565942	Regulation of PLK1 Activity at G2/M Transition	1	92	0.0060911	0.152075	0.165694	4	12	0.000869943	9606	Homo sapiens	NDE1		R-HSA-3000319;R-HSA-2574845;R-HSA-3000310;R-HSA-2574840
R-HSA-141444	Amplification of signal from unattached kinetochores via a MAD2 inhibitory signal	1	94	0.00622352	0.155119	0.165694	4	4	0.000289981	9606	Homo sapiens	NDE1		R-HSA-141409;R-HSA-141431;R-HSA-141422;R-HSA-141439
R-HSA-141424	Amplification of signal from the kinetochores	1	94	0.00622352	0.155119	0.165694	4	4	0.000289981	9606	Homo sapiens	NDE1		R-HSA-141409;R-HSA-141431;R-HSA-141422;R-HSA-141439
R-HSA-975871	MyD88 cascade initiated on plasma membrane	1	95	0.00628972	0.156638	0.165694	2	58	0.00420473	9606	Homo sapiens	FOS		R-HSA-450292;R-HSA-450325
R-HSA-168176	Toll Like Receptor 5 (TLR5) Cascade	1	95	0.00628972	0.156638	0.165694	2	59	0.00427722	9606	Homo sapiens	FOS		R-HSA-450292;R-HSA-450325
R-HSA-168142	Toll Like Receptor 10 (TLR10) Cascade	1	95	0.00628972	0.156638	0.165694	2	59	0.00427722	9606	Homo sapiens	FOS		R-HSA-450292;R-HSA-450325
R-HSA-390466	Chaperonin-mediated protein folding	1	96	0.00635593	0.158154	0.165694	1	19	0.00137741	9606	Homo sapiens	GAPDH		R-HSA-390470
R-HSA-380320	Recruitment of NuMA to mitotic centrosomes	1	97	0.00642214	0.159667	0.165694	2	2	0.000144991	9606	Homo sapiens	NDE1		R-HSA-380316;R-HSA-380508
R-HSA-156902	Peptide chain elongation	1	97	0.00642214	0.159667	0.165694	4	5	0.000362476	9606	Homo sapiens	RPL6		R-HSA-156915;R-HSA-156912;R-HSA-156923;R-HSA-156907
R-HSA-5620912	Anchoring of the basal body to the plasma membrane	1	99	0.00655456	0.162685	0.165694	8	9	0.000652458	9606	Homo sapiens	NDE1		R-HSA-5626228;R-HSA-5626227;R-HSA-5626220;R-HSA-5626223;R-HSA-5626681;R-HSA-5617816;R-HSA-5626699;R-HSA-5638009
R-HSA-975956	Nonsense Mediated Decay (NMD) independent of the Exon Junction Complex (EJC)	1	101	0.00668697	0.165694	0.165694	1	1	7.24953e-05	9606	Homo sapiens	RPL6		R-HSA-927789
R-HSA-975138	TRAF6 mediated induction of NFkB and MAP kinases upon TLR7/8 or 9 activation	1	102	0.00675318	0.167194	0.167194	2	48	0.00347977	9606	Homo sapiens	FOS		R-HSA-450292;R-HSA-450325
R-HSA-391251	Protein folding	1	102	0.00675318	0.167194	0.167194	1	28	0.00202987	9606	Homo sapiens	GAPDH		R-HSA-390470
R-HSA-168164	Toll Like Receptor 3 (TLR3) Cascade	1	103	0.00681939	0.168691	0.168691	2	61	0.00442221	9606	Homo sapiens	FOS		R-HSA-450292;R-HSA-450325
R-HSA-975155	MyD88 dependent cascade initiated on endosome	1	103	0.00681939	0.168691	0.168691	2	63	0.0045672	9606	Homo sapiens	FOS		R-HSA-450292;R-HSA-450325
R-HSA-168181	Toll Like Receptor 7/8 (TLR7/8) Cascade	1	104	0.00688559	0.170186	0.170186	2	66	0.00478469	9606	Homo sapiens	FOS		R-HSA-450292;R-HSA-450325
R-HSA-72764	Eukaryotic Translation Termination	1	106	0.00701801	0.173168	0.173168	3	5	0.000362476	9606	Homo sapiens	RPL6		R-HSA-141671;R-HSA-141691;R-HSA-141673
R-HSA-72689	Formation of a pool of free 40S subunits	1	106	0.00701801	0.173168	0.173168	1	2	0.000144991	9606	Homo sapiens	RPL6		R-HSA-72673
R-HSA-168138	Toll Like Receptor 9 (TLR9) Cascade	1	107	0.00708422	0.174656	0.174656	2	68	0.00492968	9606	Homo sapiens	FOS		R-HSA-450292;R-HSA-450325
R-HSA-937061	TRIF(TICAM1)-mediated TLR4 signaling	1	108	0.00715042	0.17614	0.17614	2	58	0.00420473	9606	Homo sapiens	FOS		R-HSA-450292;R-HSA-450325
R-HSA-166166	MyD88-independent TLR4 cascade	1	108	0.00715042	0.17614	0.17614	2	60	0.00434972	9606	Homo sapiens	FOS		R-HSA-450292;R-HSA-450325
R-HSA-69618	Mitotic Spindle Checkpoint	1	111	0.00734905	0.180579	0.180579	4	7	0.000507467	9606	Homo sapiens	NDE1		R-HSA-141409;R-HSA-141431;R-HSA-141422;R-HSA-141439
R-HSA-2408557	Selenocysteine synthesis	1	112	0.00741525	0.182053	0.182053	2	7	0.000507467	9606	Homo sapiens	RPL6		R-HSA-2408529;R-HSA-5333615
R-HSA-192823	Viral mRNA Translation	1	114	0.00754767	0.184994	0.184994	2	2	0.000144991	9606	Homo sapiens	RPL6		R-HSA-192704;R-HSA-192841
R-HSA-2559580	Oxidative Stress Induced Senescence	1	114	0.00754767	0.184994	0.184994	4	40	0.00289981	9606	Homo sapiens	FOS		R-HSA-450292;R-HSA-450325;R-HSA-3222546;R-HSA-3222533
R-HSA-9633012	Response of EIF2AK4 (GCN2) to amino acid deficiency	1	115	0.00761388	0.186461	0.186461	4	16	0.00115992	9606	Homo sapiens	RPL6		R-HSA-9633008;R-HSA-9633742;R-HSA-9634669;R-HSA-9633005
R-HSA-1799339	SRP-dependent cotranslational protein targeting to membrane	1	119	0.00787871	0.192302	0.192302	5	5	0.000362476	9606	Homo sapiens	RPL6		R-HSA-1799326;R-HSA-1799330;R-HSA-1799329;R-HSA-1799335;R-HSA-1799332
R-HSA-2672351	Stimuli-sensing channels	1	119	0.00787871	0.192302	0.192302	1	28	0.00202987	9606	Homo sapiens	MCOLN2		R-HSA-3295579
R-HSA-166058	MyD88:MAL(TIRAP) cascade initiated on plasma membrane	1	119	0.00787871	0.192302	0.192302	2	64	0.0046397	9606	Homo sapiens	FOS		R-HSA-450292;R-HSA-450325
R-HSA-168188	Toll Like Receptor TLR6:TLR2 Cascade	1	119	0.00787871	0.192302	0.192302	2	66	0.00478469	9606	Homo sapiens	FOS		R-HSA-450292;R-HSA-450325
R-HSA-168256	Immune System	7	2691	0.178165	0.193102	0.193102	11	1625	0.117805	9606	Homo sapiens	WSB1;ELOC;FOS;BTN3A2;SOD1		R-HSA-450292;R-HSA-450325;R-HSA-6790036;R-HSA-983147;R-HSA-9705729;R-HSA-8851038;R-HSA-983157;R-HSA-983156;R-HSA-983140;R-HSA-8950771;R-HSA-9705738
R-HSA-72706	GTP hydrolysis and joining of the 60S ribosomal subunit	1	120	0.00794492	0.193756	0.193756	2	3	0.000217486	9606	Homo sapiens	RPL6		R-HSA-72672;R-HSA-72671
R-HSA-156827	L13a-mediated translational silencing of Ceruloplasmin expression	1	120	0.00794492	0.193756	0.193756	1	3	0.000217486	9606	Homo sapiens	RPL6		R-HSA-156826
R-HSA-392499	Metabolism of proteins	6	2212	0.146451	0.194136	0.194136	31	810	0.0587212	9606	Homo sapiens	WSB1;EEF1D;USP34;ELOC;GAPDH;RPL6		R-HSA-8956040;R-HSA-8956106;R-HSA-390470;R-HSA-1799326;R-HSA-8956099;R-HSA-8956103;R-HSA-8955289;R-HSA-156826;R-HSA-72671;R-HSA-3640872;R-HSA-72673;R-HSA-8955241;R-HSA-72672;R-HSA-8952044;R-HSA-141671;R-HSA-156907;R-HSA-141673;R-HSA-156910;R-HSA-8952039;R-HSA-156915;R-HSA-156912;R-HSA-9755303;R-HSA-156913;R-HSA-8952625;R-HSA-156923;R-HSA-1799330;R-HSA-141691;R-HSA-8952626;R-HSA-1799329;R-HSA-1799…
R-HSA-9648025	EML4 and NUDC in mitotic spindle formation	1	121	0.00801112	0.195208	0.195208	1	5	0.000362476	9606	Homo sapiens	NDE1		R-HSA-9648114
R-HSA-71387	Metabolism of carbohydrates	2	456	0.0301907	0.195598	0.195598	2	243	0.0176164	9606	Homo sapiens	GAPDH		R-HSA-70449;R-HSA-70482
R-HSA-168179	Toll Like Receptor TLR1:TLR2 Cascade	1	122	0.00807733	0.196657	0.196657	2	66	0.00478469	9606	Homo sapiens	FOS		R-HSA-450292;R-HSA-450325
R-HSA-181438	Toll Like Receptor 2 (TLR2) Cascade	1	122	0.00807733	0.196657	0.196657	2	68	0.00492968	9606	Homo sapiens	FOS		R-HSA-450292;R-HSA-450325
R-HSA-9012999	RHO GTPase cycle	2	460	0.0304555	0.198209	0.198209	5	91	0.00659707	9606	Homo sapiens	NISCH;DOCK11		R-HSA-9013145;R-HSA-9696266;R-HSA-9013143;R-HSA-9013159;R-HSA-9696268
R-HSA-927802	Nonsense-Mediated Decay (NMD)	1	124	0.00820975	0.199547	0.199547	5	6	0.000434972	9606	Homo sapiens	RPL6		R-HSA-927836;R-HSA-927789;R-HSA-927832;R-HSA-927813;R-HSA-927889
R-HSA-975957	Nonsense Mediated Decay (NMD) enhanced by the Exon Junction Complex (EJC)	1	124	0.00820975	0.199547	0.199547	4	5	0.000362476	9606	Homo sapiens	RPL6		R-HSA-927836;R-HSA-927832;R-HSA-927813;R-HSA-927889
R-HSA-2871796	FCERI mediated MAPK activation	1	124	0.00820975	0.199547	0.199547	2	20	0.00144991	9606	Homo sapiens	FOS		R-HSA-450292;R-HSA-450325
R-HSA-72613	Eukaryotic Translation Initiation	1	130	0.00860699	0.208159	0.208159	4	21	0.0015224	9606	Homo sapiens	RPL6		R-HSA-72673;R-HSA-72672;R-HSA-156826;R-HSA-72671
R-HSA-72737	Cap-dependent Translation Initiation	1	130	0.00860699	0.208159	0.208159	3	18	0.00130492	9606	Homo sapiens	RPL6		R-HSA-72673;R-HSA-72672;R-HSA-72671
R-HSA-983169	Class I MHC mediated antigen processing & presentation	2	479	0.0317135	0.210673	0.210673	4	48	0.00347977	9606	Homo sapiens	WSB1;ELOC		R-HSA-983147;R-HSA-983157;R-HSA-983156;R-HSA-983140
R-HSA-2500257	Resolution of Sister Chromatid Cohesion	1	134	0.00887182	0.21385	0.21385	4	8	0.000579962	9606	Homo sapiens	NDE1		R-HSA-2484822;R-HSA-1638803;R-HSA-2468287;R-HSA-1638821
R-HSA-3700989	Transcriptional Regulation by TP53	2	487	0.0322431	0.215949	0.215949	5	259	0.0187763	9606	Homo sapiens	ELOC;FOS		R-HSA-6797606;R-HSA-6797616;R-HSA-6797712;R-HSA-6806412;R-HSA-6806394
R-HSA-114608	Platelet degranulation	1	141	0.00933528	0.223716	0.223716	1	11	0.000797448	9606	Homo sapiens	SOD1		R-HSA-482772
R-HSA-187037	Signaling by NTRK1 (TRKA)	1	143	0.00946769	0.226512	0.226512	2	102	0.00739452	9606	Homo sapiens	FOS		R-HSA-9031624;R-HSA-9031575
R-HSA-76005	Response to elevated platelet cytosolic Ca2+	1	148	0.00979873	0.233462	0.233462	1	14	0.00101493	9606	Homo sapiens	SOD1		R-HSA-482772
R-HSA-5663220	RHO GTPases Activate Formins	1	149	0.00986494	0.234844	0.234844	3	27	0.00195737	9606	Homo sapiens	NDE1		R-HSA-5666160;R-HSA-5666129;R-HSA-5666169
R-HSA-162909	Host Interactions of HIV factors	1	151	0.00999735	0.237602	0.237602	3	54	0.00391475	9606	Homo sapiens	ELOC		R-HSA-180603;R-HSA-180555;R-HSA-180540
R-HSA-166016	Toll Like Receptor 4 (TLR4) Cascade	1	152	0.0100636	0.238978	0.238978	2	95	0.00688705	9606	Homo sapiens	FOS		R-HSA-450292;R-HSA-450325
R-HSA-9018519	Estrogen-dependent gene expression	1	154	0.010196	0.241721	0.241721	2	66	0.00478469	9606	Homo sapiens	FOS		R-HSA-9009371;R-HSA-9009378
R-HSA-9013148	CDC42 GTPase cycle	1	159	0.010527	0.248539	0.248539	1	6	0.000434972	9606	Homo sapiens	DOCK11		R-HSA-9013159
R-HSA-162599	Late Phase of HIV Life Cycle	1	163	0.0107918	0.253951	0.253951	15	78	0.00565463	9606	Homo sapiens	ELOC		R-HSA-167459;R-HSA-167076;R-HSA-167077;R-HSA-167150;R-HSA-167148;R-HSA-167181;R-HSA-167090;R-HSA-167282;R-HSA-167284;R-HSA-167192;R-HSA-167288;R-HSA-167481;R-HSA-167196;R-HSA-167292;R-HSA-167197
R-HSA-166520	Signaling by NTRKs	1	166	0.0109905	0.257985	0.257985	2	164	0.0118892	9606	Homo sapiens	FOS		R-HSA-9031624;R-HSA-9031575
R-HSA-168273	Influenza Viral RNA Transcription and Replication	1	173	0.0114539	0.267316	0.267316	2	14	0.00101493	9606	Homo sapiens	RPL6		R-HSA-192704;R-HSA-192841
R-HSA-1280218	Adaptive Immune System	3	1012	0.0670021	0.26988	0.26988	5	264	0.0191388	9606	Homo sapiens	WSB1;ELOC;BTN3A2		R-HSA-983147;R-HSA-8851038;R-HSA-983157;R-HSA-983156;R-HSA-983140
R-HSA-9711097	Cellular response to starvation	1	176	0.0116525	0.27128	0.27128	4	28	0.00202987	9606	Homo sapiens	RPL6		R-HSA-9633008;R-HSA-9633742;R-HSA-9634669;R-HSA-9633005
R-HSA-162587	HIV Life Cycle	1	178	0.011785	0.273912	0.273912	15	117	0.00848195	9606	Homo sapiens	ELOC		R-HSA-167459;R-HSA-167076;R-HSA-167077;R-HSA-167150;R-HSA-167148;R-HSA-167181;R-HSA-167090;R-HSA-167282;R-HSA-167284;R-HSA-167192;R-HSA-167288;R-HSA-167481;R-HSA-167196;R-HSA-167292;R-HSA-167197
R-HSA-2408522	Selenoamino acid metabolism	1	180	0.0119174	0.276534	0.276534	2	33	0.00239234	9606	Homo sapiens	RPL6		R-HSA-2408529;R-HSA-5333615
R-HSA-422475	Axon guidance	2	585	0.0387315	0.281355	0.281355	5	298	0.0216036	9606	Homo sapiens	ELOC;RPL6		R-HSA-9011289;R-HSA-9014652;R-HSA-9011313;R-HSA-9014610;R-HSA-9011300
R-HSA-6791226	Major pathway of rRNA processing in the nucleolus and cytosol	1	189	0.0125132	0.288222	0.288222	1	7	0.000507467	9606	Homo sapiens	RPL6		R-HSA-6791218
R-HSA-168898	Toll-like Receptor Cascades	1	189	0.0125132	0.288222	0.288222	2	185	0.0134116	9606	Homo sapiens	FOS		R-HSA-450292;R-HSA-450325
R-HSA-983231	Factors involved in megakaryocyte development and platelet production	1	194	0.0128443	0.294636	0.294636	1	43	0.0031173	9606	Homo sapiens	DOCK11		R-HSA-1011598
R-HSA-2467813	Separation of Sister Chromatids	1	195	0.0129105	0.295913	0.295913	2	8	0.000579962	9606	Homo sapiens	NDE1		R-HSA-2467809;R-HSA-2467811
R-HSA-168255	Influenza Infection	1	198	0.0131091	0.299728	0.299728	2	59	0.00427722	9606	Homo sapiens	RPL6		R-HSA-192704;R-HSA-192841
R-HSA-2559583	Cellular Senescence	1	200	0.0132415	0.30226	0.30226	8	90	0.00652458	9606	Homo sapiens	FOS		R-HSA-4568740;R-HSA-450292;R-HSA-450325;R-HSA-3222546;R-HSA-4568737;R-HSA-3222533;R-HSA-3797196;R-HSA-3797202
R-HSA-9675108	Nervous system development	2	621	0.0411149	0.305474	0.305474	5	324	0.0234885	9606	Homo sapiens	ELOC;RPL6		R-HSA-9011289;R-HSA-9014652;R-HSA-9011313;R-HSA-9014610;R-HSA-9011300
R-HSA-5689880	Ub-specific processing proteases	1	206	0.0136388	0.309805	0.309805	1	40	0.00289981	9606	Homo sapiens	USP34		R-HSA-3640872
R-HSA-983712	Ion channel transport	1	206	0.0136388	0.309805	0.309805	1	45	0.00326229	9606	Homo sapiens	MCOLN2		R-HSA-3295579
R-HSA-8868773	rRNA processing in the nucleus and cytosol	1	208	0.0137712	0.312302	0.312302	1	15	0.00108743	9606	Homo sapiens	RPL6		R-HSA-6791218
R-HSA-5617833	Cilium Assembly	1	210	0.0139036	0.314791	0.314791	8	50	0.00362476	9606	Homo sapiens	NDE1		R-HSA-5626228;R-HSA-5626227;R-HSA-5626220;R-HSA-5626223;R-HSA-5626681;R-HSA-5617816;R-HSA-5626699;R-HSA-5638009
R-HSA-68877	Mitotic Prometaphase	1	211	0.0139698	0.316032	0.316032	8	20	0.00144991	9606	Homo sapiens	NDE1		R-HSA-9648114;R-HSA-2484822;R-HSA-375302;R-HSA-380316;R-HSA-380508;R-HSA-1638803;R-HSA-2468287;R-HSA-1638821
R-HSA-69275	G2/M Transition	1	212	0.014036	0.317271	0.317271	12	78	0.00565463	9606	Homo sapiens	NDE1		R-HSA-380455;R-HSA-380311;R-HSA-3000319;R-HSA-380294;R-HSA-380272;R-HSA-380303;R-HSA-8853405;R-HSA-2574845;R-HSA-3000310;R-HSA-8853419;R-HSA-380283;R-HSA-2574840
R-HSA-453274	Mitotic G2-G2/M phases	1	214	0.0141684	0.319742	0.319742	12	80	0.00579962	9606	Homo sapiens	NDE1		R-HSA-380455;R-HSA-380311;R-HSA-3000319;R-HSA-380294;R-HSA-380272;R-HSA-380303;R-HSA-8853405;R-HSA-2574845;R-HSA-3000310;R-HSA-8853419;R-HSA-380283;R-HSA-2574840
R-HSA-201681	TCF dependent signaling in response to WNT	1	216	0.0143008	0.322205	0.322205	1	71	0.00514717	9606	Homo sapiens	USP34		R-HSA-3640872
R-HSA-2454202	Fc epsilon receptor (FCERI) signaling	1	235	0.0155588	0.345177	0.345177	2	65	0.00471219	9606	Homo sapiens	FOS		R-HSA-450292;R-HSA-450325
R-HSA-72312	rRNA processing	1	246	0.0162871	0.358131	0.358131	1	21	0.0015224	9606	Homo sapiens	RPL6		R-HSA-6791218
R-HSA-68882	Mitotic Anaphase	1	249	0.0164857	0.361621	0.361621	2	32	0.00231985	9606	Homo sapiens	NDE1		R-HSA-2467809;R-HSA-2467811
R-HSA-2555396	Mitotic Metaphase and Anaphase	1	250	0.0165519	0.362781	0.362781	2	33	0.00239234	9606	Homo sapiens	NDE1		R-HSA-2467809;R-HSA-2467811
R-HSA-162906	HIV Infection	1	263	0.0174126	0.377668	0.377668	18	160	0.0115992	9606	Homo sapiens	ELOC		R-HSA-167459;R-HSA-167076;R-HSA-167077;R-HSA-180555;R-HSA-167150;R-HSA-167148;R-HSA-167181;R-HSA-167090;R-HSA-167282;R-HSA-167284;R-HSA-180603;R-HSA-167192;R-HSA-167288;R-HSA-167481;R-HSA-167196;R-HSA-180540;R-HSA-167292;R-HSA-167197
R-HSA-69620	Cell Cycle Checkpoints	1	279	0.0184719	0.395532	0.395532	4	56	0.00405974	9606	Homo sapiens	NDE1		R-HSA-141409;R-HSA-141431;R-HSA-141422;R-HSA-141439
R-HSA-5688426	Deubiquitination	1	289	0.019134	0.406445	0.406445	1	77	0.00558214	9606	Homo sapiens	USP34		R-HSA-3640872
R-HSA-76002	Platelet activation, signaling and aggregation	1	293	0.0193988	0.410756	0.410756	1	116	0.00840945	9606	Homo sapiens	SOD1		R-HSA-482772
R-HSA-109582	Hemostasis	2	803	0.0531647	0.42439	0.42439	2	334	0.0242134	9606	Homo sapiens	DOCK11;SOD1		R-HSA-1011598;R-HSA-482772
R-HSA-195258	RHO GTPase Effectors	1	326	0.0215837	0.445196	0.445196	3	113	0.00819197	9606	Homo sapiens	NDE1		R-HSA-5666160;R-HSA-5666129;R-HSA-5666169
R-HSA-195721	Signaling by WNT	1	332	0.0219809	0.451246	0.451246	1	157	0.0113818	9606	Homo sapiens	USP34		R-HSA-3640872
R-HSA-1852241	Organelle biogenesis and maintenance	1	338	0.0223782	0.457232	0.457232	8	86	0.00623459	9606	Homo sapiens	NDE1		R-HSA-5626228;R-HSA-5626227;R-HSA-5626220;R-HSA-5626223;R-HSA-5626681;R-HSA-5617816;R-HSA-5626699;R-HSA-5638009
R-HSA-162582	Signal Transduction	6	3013	0.199484	0.458635	0.458635	15	2465	0.178701	9606	Homo sapiens	NISCH;DOCK11;NDE1;USP34;FOS		R-HSA-9031624;R-HSA-5666160;R-HSA-5666129;R-HSA-9625465;R-HSA-9009378;R-HSA-9013159;R-HSA-5666169;R-HSA-9013145;R-HSA-9009371;R-HSA-9625479;R-HSA-9696266;R-HSA-9031575;R-HSA-9013143;R-HSA-3640872;R-HSA-9696268
R-HSA-382551	Transport of small molecules	2	965	0.0638904	0.52185	0.52185	2	443	0.0321154	9606	Homo sapiens	YME1L1;MCOLN2		R-HSA-3295579;R-HSA-8949668
R-HSA-68886	M Phase	1	416	0.0275424	0.529555	0.529555	10	91	0.00659707	9606	Homo sapiens	NDE1		R-HSA-9648114;R-HSA-2484822;R-HSA-375302;R-HSA-2467809;R-HSA-2467811;R-HSA-380316;R-HSA-380508;R-HSA-1638803;R-HSA-2468287;R-HSA-1638821
R-HSA-597592	Post-translational protein modification	3	1605	0.106263	0.558294	0.558294	12	538	0.0390025	9606	Homo sapiens	WSB1;USP34;ELOC		R-HSA-8956040;R-HSA-8955241;R-HSA-8955289;R-HSA-8956106;R-HSA-9755303;R-HSA-8952044;R-HSA-8952625;R-HSA-8952626;R-HSA-8956099;R-HSA-8956103;R-HSA-8952039;R-HSA-3640872
R-HSA-69278	Cell Cycle, Mitotic	1	596	0.0394597	0.662775	0.662775	22	352	0.0255183	9606	Homo sapiens	NDE1		R-HSA-9648114;R-HSA-380455;R-HSA-375302;R-HSA-380294;R-HSA-2467809;R-HSA-2467811;R-HSA-380303;R-HSA-1638803;R-HSA-8853419;R-HSA-380311;R-HSA-3000319;R-HSA-2484822;R-HSA-380272;R-HSA-380316;R-HSA-380508;R-HSA-2468287;R-HSA-8853405;R-HSA-2574845;R-HSA-3000310;R-HSA-1638821;R-HSA-380283;R-HSA-2574840
R-HSA-1266738	Developmental Biology	2	1263	0.0836202	0.672217	0.672217	5	556	0.0403074	9606	Homo sapiens	ELOC;RPL6		R-HSA-9011289;R-HSA-9014652;R-HSA-9011313;R-HSA-9014610;R-HSA-9011300
R-HSA-9006934	Signaling by Receptor Tyrosine Kinases	1	620	0.0410487	0.677517	0.677517	2	746	0.0540815	9606	Homo sapiens	FOS		R-HSA-9031624;R-HSA-9031575
R-HSA-71291	Metabolism of amino acids and derivatives	1	666	0.0440943	0.704058	0.704058	2	285	0.0206612	9606	Homo sapiens	RPL6		R-HSA-2408529;R-HSA-5333615
R-HSA-1640170	Cell Cycle	1	734	0.0485964	0.739475	0.739475	26	451	0.0326954	9606	Homo sapiens	NDE1		R-HSA-375302;R-HSA-380294;R-HSA-2467809;R-HSA-2467811;R-HSA-380303;R-HSA-1638803;R-HSA-380311;R-HSA-3000319;R-HSA-380316;R-HSA-380508;R-HSA-2468287;R-HSA-8853405;R-HSA-2574845;R-HSA-3000310;R-HSA-2574840;R-HSA-9648114;R-HSA-380455;R-HSA-141409;R-HSA-141422;R-HSA-8853419;R-HSA-2484822;R-HSA-141431;R-HSA-380272;R-HSA-1638821;R-HSA-141439;R-HSA-380283
R-HSA-8953854	Metabolism of RNA	1	788	0.0521716	0.764656	0.764656	6	187	0.0135566	9606	Homo sapiens	RPL6		R-HSA-927836;R-HSA-927789;R-HSA-6791218;R-HSA-927832;R-HSA-927813;R-HSA-927889
R-HSA-212436	Generic Transcription Pathway	2	1555	0.102953	0.781896	0.781896	5	830	0.0601711	9606	Homo sapiens	ELOC;FOS		R-HSA-6797606;R-HSA-6797616;R-HSA-6797712;R-HSA-6806412;R-HSA-6806394
R-HSA-5663205	Infectious disease	2	1574	0.104211	0.78784	0.78784	20	825	0.0598086	9606	Homo sapiens	ELOC;RPL6		R-HSA-167459;R-HSA-192704;R-HSA-167076;R-HSA-167077;R-HSA-180555;R-HSA-192841;R-HSA-167150;R-HSA-167148;R-HSA-167181;R-HSA-167090;R-HSA-167282;R-HSA-167284;R-HSA-180603;R-HSA-167192;R-HSA-167288;R-HSA-167481;R-HSA-167196;R-HSA-180540;R-HSA-167292;R-HSA-167197
R-HSA-73857	RNA Polymerase II Transcription	2	1697	0.112354	0.823131	0.823131	17	891	0.0645933	9606	Homo sapiens	ELOC;FOS		R-HSA-112385;R-HSA-6797606;R-HSA-113411;R-HSA-113413;R-HSA-113412;R-HSA-113414;R-HSA-112392;R-HSA-112395;R-HSA-6806412;R-HSA-112396;R-HSA-112435;R-HSA-113429;R-HSA-112436;R-HSA-6797616;R-HSA-6797712;R-HSA-112379;R-HSA-6806394
R-HSA-74160	Gene expression (Transcription)	2	1860	0.123146	0.862107	0.862107	17	1006	0.0729303	9606	Homo sapiens	ELOC;FOS		R-HSA-112385;R-HSA-6797606;R-HSA-113411;R-HSA-113413;R-HSA-113412;R-HSA-113414;R-HSA-112392;R-HSA-112395;R-HSA-6806412;R-HSA-112396;R-HSA-112435;R-HSA-113429;R-HSA-112436;R-HSA-6797616;R-HSA-6797712;R-HSA-112379;R-HSA-6806394
R-HSA-168249	Innate Immune System	1	1338	0.0885858	0.91828	0.91828	2	710	0.0514717	9606	Homo sapiens	FOS		R-HSA-450292;R-HSA-450325
R-HSA-1643685	Disease	2	2651	0.175516	0.963181	0.963181	20	1708	0.123822	9606	Homo sapiens	ELOC;RPL6		R-HSA-167459;R-HSA-192704;R-HSA-167076;R-HSA-167077;R-HSA-180555;R-HSA-192841;R-HSA-167150;R-HSA-167148;R-HSA-167181;R-HSA-167090;R-HSA-167282;R-HSA-167284;R-HSA-180603;R-HSA-167192;R-HSA-167288;R-HSA-167481;R-HSA-167196;R-HSA-180540;R-HSA-167292;R-HSA-167197
R-HSA-1430728	Metabolism	3	3639	0.24093	0.973688	0.973688	4	2250	0.163114	9606	Homo sapiens	GAPDH;RPL6		R-HSA-70449;R-HSA-70482;R-HSA-2408529;R-HSA-5333615

## Sheet: Table S7
Pathway identifier	Pathway name	#Entities found	#Entities total	Entities ratio	Entities pValue	Entities FDR	#Reactions found	#Reactions total	Reactions ratio	Species identifier	Species name	Submitted entities found	Mapped entities	Found reaction identifiers
R-HSA-9725371	Nuclear events stimulated by ALK signaling in cancer	3	27	0.00178761	6.36535e-06	0.00155951	2	9	0.000652458	9606	Homo sapiens	JUNB		R-HSA-9725345;R-HSA-9725342
R-HSA-8856828	Clathrin-mediated endocytosis	4	161	0.0106594	5.45609e-05	0.00475174	16	35	0.00253734	9606	Homo sapiens	CD3D;ACTG1		R-HSA-8868071;R-HSA-8868230;R-HSA-8866277;R-HSA-8867756;R-HSA-8868236;R-HSA-8868651;R-HSA-8867754;R-HSA-8868072;R-HSA-8868648;R-HSA-8868661;R-HSA-8868660;R-HSA-8868659;R-HSA-8868658;R-HSA-8869438;R-HSA-8871194;R-HSA-8871193
R-HSA-9725370	Signaling by ALK fusions and activated point mutants	3	66	0.0043697	8.99638e-05	0.00475174	2	29	0.00210236	9606	Homo sapiens	JUNB		R-HSA-9725345;R-HSA-9725342
R-HSA-9700206	Signaling by ALK in cancer	3	66	0.0043697	8.99638e-05	0.00475174	2	37	0.00268233	9606	Homo sapiens	JUNB		R-HSA-9725345;R-HSA-9725342
R-HSA-196025	Formation of annular gap junctions	2	11	0.000728284	9.98989e-05	0.00475174	2	2	0.000144991	9606	Homo sapiens	ACTG1		R-HSA-196017;R-HSA-196026
R-HSA-190873	Gap junction degradation	2	12	0.000794492	0.000118794	0.00475174	4	4	0.000289981	9606	Homo sapiens	ACTG1		R-HSA-196017;R-HSA-190519;R-HSA-196026;R-HSA-190829
R-HSA-446353	Cell-extracellular matrix interactions	2	19	0.00125794	0.000296158	0.00966416	1	10	0.000724953	9606	Homo sapiens	ACTG1		R-HSA-430347
R-HSA-156842	Eukaryotic Translation Elongation	3	102	0.00675318	0.000322139	0.00966416	6	9	0.000652458	9606	Homo sapiens	RPS25;EEF1D;RPL6		R-HSA-156915;R-HSA-156912;R-HSA-156913;R-HSA-156923;R-HSA-156907;R-HSA-156910
R-HSA-5663202	Diseases of signal transduction by growth factor receptors and second messengers	5	498	0.0329714	0.000398749	0.0107662	26	478	0.0346527	9606	Homo sapiens	JUNB;ACTG1		R-HSA-9656211;R-HSA-6802919;R-HSA-6802918;R-HSA-9656209;R-HSA-9656215;R-HSA-9656214;R-HSA-6802914;R-HSA-6803234;R-HSA-6803233;R-HSA-6802912;R-HSA-6802926;R-HSA-6802925;R-HSA-9725342;R-HSA-6802922;R-HSA-6802921;R-HSA-6802935;R-HSA-6802934;R-HSA-6802933;R-HSA-6802932;R-HSA-6802943;R-HSA-6802942;R-HSA-9725345;R-HSA-6802911;R-HSA-6802910;R-HSA-6803230;R-HSA-6803227
R-HSA-5357956	TNFR1-induced NFkappaB signaling pathway	2	30	0.00198623	0.000731928	0.0140029	2	5	0.000362476	9606	Homo sapiens	RACK1;TNFAIP3		R-HSA-5357776;R-HSA-5357860
R-HSA-445095	Interaction between L1 and Ankyrins	2	33	0.00218485	0.000883528	0.0140029	2	4	0.000289981	9606	Homo sapiens	ACTG1		R-HSA-392751;R-HSA-373739
R-HSA-5663220	RHO GTPases Activate Formins	3	149	0.00986494	0.000965118	0.0140029	11	27	0.00195737	9606	Homo sapiens	BUB3;ACTG1		R-HSA-5665751;R-HSA-5665767;R-HSA-5666160;R-HSA-5666129;R-HSA-5665809;R-HSA-5666001;R-HSA-5665982;R-HSA-5665802;R-HSA-5665659;R-HSA-203070;R-HSA-5666169
R-HSA-418990	Adherens junctions interactions	2	35	0.00231727	0.000992293	0.0140029	2	16	0.00115992	9606	Homo sapiens	ACTG1		R-HSA-5692437;R-HSA-433725
R-HSA-5626467	RHO GTPases activate IQGAPs	2	36	0.00238347	0.00104897	0.0140029	1	5	0.000362476	9606	Homo sapiens	ACTG1		R-HSA-5626507
R-HSA-9664407	Parasite infection	3	157	0.0103946	0.00112148	0.0140029	8	27	0.00195737	9606	Homo sapiens	CD3D;ACTG1		R-HSA-9664275;R-HSA-2029466;R-HSA-9664406;R-HSA-442592;R-HSA-1861595;R-HSA-9666458;R-HSA-2197690;R-HSA-2029473
R-HSA-9664417	Leishmania phagocytosis	3	157	0.0103946	0.00112148	0.0140029	8	27	0.00195737	9606	Homo sapiens	CD3D;ACTG1		R-HSA-9664275;R-HSA-2029466;R-HSA-9664406;R-HSA-442592;R-HSA-1861595;R-HSA-9666458;R-HSA-2197690;R-HSA-2029473
R-HSA-9664422	FCGR3A-mediated phagocytosis	3	157	0.0103946	0.00112148	0.0140029	8	27	0.00195737	9606	Homo sapiens	CD3D;ACTG1		R-HSA-9664275;R-HSA-2029466;R-HSA-9664406;R-HSA-442592;R-HSA-1861595;R-HSA-9666458;R-HSA-2197690;R-HSA-2029473
R-HSA-2173796	SMAD2/SMAD3:SMAD4 heterotrimer regulates transcription	2	38	0.00251589	0.00116691	0.0140029	2	19	0.00137741	9606	Homo sapiens	JUNB		R-HSA-9736992;R-HSA-2187293
R-HSA-5663213	RHO GTPases Activate WASPs and WAVEs	2	41	0.00271451	0.00135521	0.0144709	4	10	0.000724953	9606	Homo sapiens	ACTG1		R-HSA-2029466;R-HSA-442592;R-HSA-2197690;R-HSA-2029473
R-HSA-5357905	Regulation of TNFR1 signaling	2	41	0.00271451	0.00135521	0.0144709	4	17	0.00123242	9606	Homo sapiens	RACK1;TNFAIP3		R-HSA-5693108;R-HSA-5357845;R-HSA-5626962;R-HSA-5693055
R-HSA-202430	Translocation of ZAP-70 to Immunological synapse	2	42	0.00278072	0.00142099	0.0144709	4	4	0.000289981	9606	Homo sapiens	CD3D		R-HSA-8855381;R-HSA-202168;R-HSA-202344;R-HSA-202174
R-HSA-6802948	Signaling by high-kinase activity BRAF mutants	2	44	0.00291314	0.00155708	0.0144709	4	6	0.000434972	9606	Homo sapiens	ACTG1		R-HSA-6802912;R-HSA-6802911;R-HSA-6802910;R-HSA-6803227
R-HSA-202427	Phosphorylation of CD3 and TCR zeta chains	2	45	0.00297934	0.00162737	0.0144709	5	7	0.000507467	9606	Homo sapiens	CD3D		R-HSA-202291;R-HSA-202214;R-HSA-202165;R-HSA-202233;R-HSA-8852200
R-HSA-5674135	MAP2K and MAPK activation	2	49	0.00324417	0.00192343	0.0144709	8	12	0.000869943	9606	Homo sapiens	ACTG1		R-HSA-9657603;R-HSA-5672980;R-HSA-5672978;R-HSA-9657606;R-HSA-5672972;R-HSA-9657608;R-HSA-5672973;R-HSA-9657599
R-HSA-9656223	Signaling by RAF1 mutants	2	49	0.00324417	0.00192343	0.0144709	4	7	0.000507467	9606	Homo sapiens	ACTG1		R-HSA-9656211;R-HSA-9656209;R-HSA-9656215;R-HSA-9656214
R-HSA-2029480	Fcgamma receptor (FCGR) dependent phagocytosis	3	193	0.0127781	0.00202105	0.0144709	9	42	0.0030448	9606	Homo sapiens	CD3D;ACTG1		R-HSA-2029455;R-HSA-2029466;R-HSA-442592;R-HSA-1861595;R-HSA-2029476;R-HSA-2197690;R-HSA-2029459;R-HSA-2029457;R-HSA-2029473
R-HSA-983231	Factors involved in megakaryocyte development and platelet production	3	194	0.0128443	0.0020509	0.0144709	2	43	0.0031173	9606	Homo sapiens	HBB;ACTG1		R-HSA-1008220;R-HSA-994169
R-HSA-75893	TNF signaling	2	51	0.00337659	0.00208034	0.0144709	9	32	0.00231985	9606	Homo sapiens	RACK1;TNFAIP3		R-HSA-140978;R-HSA-5626981;R-HSA-5357776;R-HSA-5693108;R-HSA-5626982;R-HSA-5357845;R-HSA-5357860;R-HSA-5626962;R-HSA-5693055
R-HSA-190828	Gap junction trafficking	2	52	0.0034428	0.00216101	0.0144709	4	20	0.00144991	9606	Homo sapiens	ACTG1		R-HSA-196017;R-HSA-190519;R-HSA-196026;R-HSA-190829
R-HSA-3928662	EPHB-mediated forward signaling	2	52	0.0034428	0.00216101	0.0144709	1	26	0.00188488	9606	Homo sapiens	ACTG1		R-HSA-3928595
R-HSA-9649948	Signaling downstream of RAS mutants	2	54	0.00357521	0.00232675	0.0144709	4	7	0.000507467	9606	Homo sapiens	ACTG1		R-HSA-6803233;R-HSA-6802926;R-HSA-6802925;R-HSA-6802922
R-HSA-6802955	Paradoxical activation of RAF signaling by kinase inactive BRAF	2	54	0.00357521	0.00232675	0.0144709	4	7	0.000507467	9606	Homo sapiens	ACTG1		R-HSA-6802918;R-HSA-6803234;R-HSA-6802943;R-HSA-6802942
R-HSA-6802946	Signaling by moderate kinase activity BRAF mutants	2	54	0.00357521	0.00232675	0.0144709	4	7	0.000507467	9606	Homo sapiens	ACTG1		R-HSA-6802919;R-HSA-6802914;R-HSA-6803230;R-HSA-6802921
R-HSA-6802949	Signaling by RAS mutants	2	54	0.00357521	0.00232675	0.0144709	4	9	0.000652458	9606	Homo sapiens	ACTG1		R-HSA-6803233;R-HSA-6802926;R-HSA-6802925;R-HSA-6802922
R-HSA-437239	Recycling pathway of L1	2	55	0.00364142	0.00241181	0.0144709	3	14	0.00101493	9606	Homo sapiens	ACTG1		R-HSA-443779;R-HSA-445089;R-HSA-373736
R-HSA-3928665	EPH-ephrin mediated repulsion of cells	2	55	0.00364142	0.00241181	0.0144709	1	9	0.000652458	9606	Homo sapiens	ACTG1		R-HSA-3928654
R-HSA-157858	Gap junction trafficking and regulation	2	57	0.00377383	0.00258631	0.0155178	4	24	0.00173989	9606	Homo sapiens	ACTG1		R-HSA-196017;R-HSA-190519;R-HSA-196026;R-HSA-190829
R-HSA-2173793	Transcriptional activity of SMAD2/SMAD3:SMAD4 heterotrimer	2	57	0.00377383	0.00258631	0.0155178	2	44	0.00318979	9606	Homo sapiens	JUNB		R-HSA-9736992;R-HSA-2187293
R-HSA-9662361	Sensory processing of sound by outer hair cells of the cochlea	2	64	0.00423729	0.00324252	0.0162126	1	8	0.000579962	9606	Homo sapiens	ACTG1		R-HSA-9663363
R-HSA-421270	Cell-cell junction organization	2	68	0.00450212	0.00364892	0.0182446	2	21	0.0015224	9606	Homo sapiens	ACTG1		R-HSA-5692437;R-HSA-433725
R-HSA-5653656	Vesicle-mediated transport	5	828	0.0548199	0.00383383	0.0191692	27	252	0.0182688	9606	Homo sapiens	HBB;CD3D;ACTG1		R-HSA-8868230;R-HSA-8868236;R-HSA-2168883;R-HSA-2168885;R-HSA-2168884;R-HSA-2168889;R-HSA-8871194;R-HSA-8871193;R-HSA-2316349;R-HSA-8868071;R-HSA-8866277;R-HSA-2316352;R-HSA-8867756;R-HSA-8868651;R-HSA-8867754;R-HSA-8868072;R-HSA-8868648;R-HSA-190829;R-HSA-8868661;R-HSA-8868660;R-HSA-196017;R-HSA-8868659;R-HSA-8868658;R-HSA-190519;R-HSA-196026;R-HSA-2230938;R-HSA-8869438
R-HSA-4793953	Defective B4GALT1 causes CDG-2d	1	3	0.000198623	0.00396497	0.0198249	1	1	7.24953e-05	9606	Homo sapiens	B4GALT1		R-HSA-4793956
R-HSA-1643685	Disease	9	2651	0.175516	0.00409175	0.0204588	42	1708	0.123822	9606	Homo sapiens	RPS25;B4GALT1;JUNB;CD3D;RPL6;ACTG1		R-HSA-9664275;R-HSA-9656211;R-HSA-6802919;R-HSA-6802918;R-HSA-192704;R-HSA-9656209;R-HSA-9656215;R-HSA-2029466;R-HSA-9664406;R-HSA-9656214;R-HSA-6802914;R-HSA-6803234;R-HSA-6803233;R-HSA-6802912;R-HSA-1861595;R-HSA-6802926;R-HSA-9666458;R-HSA-6802925;R-HSA-9725342;R-HSA-192841;R-HSA-6802922;R-HSA-6802921;R-HSA-6802935;R-HSA-6802934;R-HSA-3656230;R-HSA-6802933;R-HSA-6802932;R-HSA-6802943;R-HSA-680…
R-HSA-6802952	Signaling by BRAF and RAF1 fusions	2	73	0.00483316	0.00418865	0.0209432	4	5	0.000362476	9606	Homo sapiens	ACTG1		R-HSA-6802935;R-HSA-6802934;R-HSA-6802933;R-HSA-6802932
R-HSA-9662360	Sensory processing of sound by inner hair cells of the cochlea	2	76	0.00503178	0.00452922	0.0226461	1	7	0.000507467	9606	Homo sapiens	ACTG1		R-HSA-9659380
R-HSA-168256	Immune System	9	2691	0.178165	0.00454204	0.0227102	33	1625	0.117805	9606	Homo sapiens	B4GALT1;TNFAIP3;HBB;JUNB;CD3D;ACTG1		R-HSA-202307;R-HSA-688136;R-HSA-2029466;R-HSA-202245;R-HSA-1861595;R-HSA-202248;R-HSA-2029459;R-HSA-2029457;R-HSA-8850326;R-HSA-2029455;R-HSA-8855381;R-HSA-6800434;R-HSA-2197690;R-HSA-202214;R-HSA-442592;R-HSA-198955;R-HSA-202216;R-HSA-202344;R-HSA-8852200;R-HSA-202291;R-HSA-6798743;R-HSA-8850356;R-HSA-6790036;R-HSA-6798739;R-HSA-202165;R-HSA-937337;R-HSA-202233;R-HSA-2029476;R-HSA-202168;R-HSA-3…
R-HSA-1445148	Translocation of SLC2A4 (GLUT4) to the plasma membrane	2	81	0.00536282	0.00512446	0.0235351	2	15	0.00108743	9606	Homo sapiens	ACTG1		R-HSA-2316352;R-HSA-2316349
R-HSA-9659379	Sensory processing of sound	2	87	0.00576006	0.00588377	0.0235351	2	13	0.000942439	9606	Homo sapiens	ACTG1		R-HSA-9663363;R-HSA-9659380
R-HSA-168249	Innate Immune System	6	1338	0.0885858	0.00628539	0.0251416	15	710	0.0514717	9606	Homo sapiens	B4GALT1;TNFAIP3;HBB;CD3D;ACTG1		R-HSA-688136;R-HSA-2029466;R-HSA-442592;R-HSA-1861595;R-HSA-2029459;R-HSA-2029457;R-HSA-6798743;R-HSA-2029455;R-HSA-6798739;R-HSA-6800434;R-HSA-937337;R-HSA-2029476;R-HSA-2197690;R-HSA-6798745;R-HSA-2029473
R-HSA-422475	Axon guidance	4	585	0.0387315	0.0066241	0.0253968	9	298	0.0216036	9606	Homo sapiens	RPS25;RPL6;ACTG1		R-HSA-9014652;R-HSA-3928654;R-HSA-443779;R-HSA-445089;R-HSA-3928595;R-HSA-392751;R-HSA-9014610;R-HSA-373736;R-HSA-373739
R-HSA-6802957	Oncogenic MAPK signaling	2	93	0.00615731	0.00669148	0.0253968	24	46	0.00333478	9606	Homo sapiens	ACTG1		R-HSA-9656211;R-HSA-6802919;R-HSA-6802918;R-HSA-9656209;R-HSA-9656215;R-HSA-9656214;R-HSA-6802914;R-HSA-6803234;R-HSA-6803233;R-HSA-6802912;R-HSA-6802926;R-HSA-6802925;R-HSA-6802922;R-HSA-6802921;R-HSA-6802935;R-HSA-6802934;R-HSA-6802933;R-HSA-6802932;R-HSA-6802943;R-HSA-6802911;R-HSA-6802942;R-HSA-6802910;R-HSA-6803230;R-HSA-6803227
R-HSA-446728	Cell junction organization	2	95	0.00628972	0.00697135	0.0253968	3	37	0.00268233	9606	Homo sapiens	ACTG1		R-HSA-5692437;R-HSA-433725;R-HSA-430347
R-HSA-156902	Peptide chain elongation	2	97	0.00642214	0.00725649	0.0253968	4	5	0.000362476	9606	Homo sapiens	RPS25;RPL6		R-HSA-156915;R-HSA-156912;R-HSA-156923;R-HSA-156907
R-HSA-975956	Nonsense Mediated Decay (NMD) independent of the Exon Junction Complex (EJC)	2	101	0.00668697	0.00784246	0.0253968	1	1	7.24953e-05	9606	Homo sapiens	RPS25;RPL6		R-HSA-927789
R-HSA-170834	Signaling by TGF-beta Receptor Complex	2	101	0.00668697	0.00784246	0.0253968	2	93	0.00674206	9606	Homo sapiens	JUNB		R-HSA-9736992;R-HSA-2187293
R-HSA-5626978	TNFR1-mediated ceramide production	1	6	0.000397246	0.007915	0.0253968	2	3	0.000217486	9606	Homo sapiens	RACK1		R-HSA-5626981;R-HSA-5626982
R-HSA-2682334	EPH-Ephrin signaling	2	102	0.00675318	0.00799221	0.0253968	2	56	0.00405974	9606	Homo sapiens	ACTG1		R-HSA-3928654;R-HSA-3928595
R-HSA-9675108	Nervous system development	4	621	0.0411149	0.00815622	0.0253968	9	324	0.0234885	9606	Homo sapiens	RPS25;RPL6;ACTG1		R-HSA-9014652;R-HSA-3928654;R-HSA-443779;R-HSA-445089;R-HSA-3928595;R-HSA-392751;R-HSA-9014610;R-HSA-373736;R-HSA-373739
R-HSA-72689	Formation of a pool of free 40S subunits	2	106	0.00701801	0.0086041	0.0253968	2	2	0.000144991	9606	Homo sapiens	RPS25;RPL6		R-HSA-72673;R-HSA-72676
R-HSA-72764	Eukaryotic Translation Termination	2	106	0.00701801	0.0086041	0.0253968	3	5	0.000362476	9606	Homo sapiens	RPS25;RPL6		R-HSA-141671;R-HSA-141691;R-HSA-141673
R-HSA-195258	RHO GTPase Effectors	3	326	0.0215837	0.00870712	0.0253968	16	113	0.00819197	9606	Homo sapiens	BUB3;ACTG1		R-HSA-5665751;R-HSA-2029466;R-HSA-5666160;R-HSA-442592;R-HSA-5666129;R-HSA-5665809;R-HSA-5666001;R-HSA-5665982;R-HSA-5665659;R-HSA-5666169;R-HSA-5665767;R-HSA-2197690;R-HSA-5665802;R-HSA-203070;R-HSA-5626507;R-HSA-2029473
R-HSA-2408557	Selenocysteine synthesis	2	112	0.00741525	0.00956029	0.0253968	2	7	0.000507467	9606	Homo sapiens	RPS25;RPL6		R-HSA-2408529;R-HSA-5333615
R-HSA-72766	Translation	3	339	0.0224444	0.00968424	0.0253968	26	99	0.00717703	9606	Homo sapiens	RPS25;EEF1D;RPL6		R-HSA-1799326;R-HSA-156808;R-HSA-156823;R-HSA-156826;R-HSA-157849;R-HSA-72671;R-HSA-72673;R-HSA-72672;R-HSA-72676;R-HSA-141671;R-HSA-156907;R-HSA-72619;R-HSA-141673;R-HSA-72621;R-HSA-156910;R-HSA-156915;R-HSA-156912;R-HSA-72691;R-HSA-156913;R-HSA-72697;R-HSA-156923;R-HSA-1799330;R-HSA-141691;R-HSA-1799329;R-HSA-1799335;R-HSA-1799332
R-HSA-162582	Signal Transduction	9	3013	0.199484	0.00981128	0.0253968	43	2465	0.178701	9606	Homo sapiens	B4GALT1;RAD21;RACK1;TNFAIP3;BUB3;JUNB;ACTG1		R-HSA-5357776;R-HSA-5665751;R-HSA-9031624;R-HSA-5672980;R-HSA-5357845;R-HSA-5672978;R-HSA-2029466;R-HSA-5666129;R-HSA-5665809;R-HSA-5666001;R-HSA-5626962;R-HSA-9011975;R-HSA-9657603;R-HSA-9011997;R-HSA-9657606;R-HSA-9693125;R-HSA-5672972;R-HSA-9657608;R-HSA-5672973;R-HSA-2197690;R-HSA-5665802;R-HSA-5626507;R-HSA-9031575;R-HSA-5693108;R-HSA-5666160;R-HSA-442592;R-HSA-5665982;R-HSA-5693055;R-HSA-90…
R-HSA-192823	Viral mRNA Translation	2	114	0.00754767	0.00988914	0.0253968	2	2	0.000144991	9606	Homo sapiens	RPS25;RPL6		R-HSA-192704;R-HSA-192841
R-HSA-9633012	Response of EIF2AK4 (GCN2) to amino acid deficiency	2	115	0.00761388	0.0100555	0.0253968	4	16	0.00115992	9606	Homo sapiens	RPS25;RPL6		R-HSA-9633008;R-HSA-9633742;R-HSA-9634669;R-HSA-9633005
R-HSA-8856825	Cargo recognition for clathrin-mediated endocytosis	2	115	0.00761388	0.0100555	0.0253968	1	15	0.00108743	9606	Homo sapiens	CD3D		R-HSA-8866277
R-HSA-199991	Membrane Trafficking	4	668	0.0442267	0.0104894	0.0253968	22	219	0.0158765	9606	Homo sapiens	CD3D;ACTG1		R-HSA-8868071;R-HSA-8868230;R-HSA-8866277;R-HSA-2316352;R-HSA-8867756;R-HSA-8868236;R-HSA-8868651;R-HSA-8867754;R-HSA-8868072;R-HSA-8868648;R-HSA-190829;R-HSA-8868661;R-HSA-8868660;R-HSA-196017;R-HSA-8868659;R-HSA-8868658;R-HSA-190519;R-HSA-196026;R-HSA-8869438;R-HSA-8871194;R-HSA-8871193;R-HSA-2316349
R-HSA-5653890	Lactose synthesis	1	8	0.000529661	0.0105401	0.0253968	2	3	0.000217486	9606	Homo sapiens	B4GALT1		R-HSA-5653878;R-HSA-5653886
R-HSA-1799339	SRP-dependent cotranslational protein targeting to membrane	2	119	0.00787871	0.0107332	0.0253968	5	5	0.000362476	9606	Homo sapiens	RPS25;RPL6		R-HSA-1799326;R-HSA-1799330;R-HSA-1799329;R-HSA-1799335;R-HSA-1799332
R-HSA-72706	GTP hydrolysis and joining of the 60S ribosomal subunit	2	120	0.00794492	0.0109057	0.0253968	3	3	0.000217486	9606	Homo sapiens	RPS25;RPL6		R-HSA-72672;R-HSA-72619;R-HSA-72671
R-HSA-156827	L13a-mediated translational silencing of Ceruloplasmin expression	2	120	0.00794492	0.0109057	0.0253968	2	3	0.000217486	9606	Homo sapiens	RPS25;RPL6		R-HSA-156823;R-HSA-156826
R-HSA-1474165	Reproduction	2	123	0.00814354	0.0114307	0.0253968	7	24	0.00173989	9606	Homo sapiens	B4GALT1;RAD21		R-HSA-912505;R-HSA-912408;R-HSA-912389;R-HSA-1297338;R-HSA-912470;R-HSA-912467;R-HSA-912450
R-HSA-927802	Nonsense-Mediated Decay (NMD)	2	124	0.00820975	0.0116082	0.0253968	5	6	0.000434972	9606	Homo sapiens	RPS25;RPL6		R-HSA-927836;R-HSA-927789;R-HSA-927832;R-HSA-927813;R-HSA-927889
R-HSA-975957	Nonsense Mediated Decay (NMD) enhanced by the Exon Junction Complex (EJC)	2	124	0.00820975	0.0116082	0.0253968	4	5	0.000362476	9606	Homo sapiens	RPS25;RPL6		R-HSA-927836;R-HSA-927832;R-HSA-927813;R-HSA-927889
R-HSA-202424	Downstream TCR signaling	2	124	0.00820975	0.0116082	0.0253968	1	24	0.00173989	9606	Homo sapiens	CD3D		R-HSA-202307
R-HSA-3656244	Defective B4GALT1 causes B4GALT1-CDG (CDG-2d)	1	9	0.000595869	0.0118502	0.0253968	3	3	0.000217486	9606	Homo sapiens	B4GALT1		R-HSA-3656230;R-HSA-9035949;R-HSA-9035950
R-HSA-4420097	VEGFA-VEGFR2 Pathway	2	129	0.00854078	0.0125137	0.0253968	1	79	0.00572713	9606	Homo sapiens	ACTG1		R-HSA-5218916
R-HSA-72613	Eukaryotic Translation Initiation	2	130	0.00860699	0.0126984	0.0253968	12	21	0.0015224	9606	Homo sapiens	RPS25;RPL6		R-HSA-72673;R-HSA-72672;R-HSA-72691;R-HSA-72676;R-HSA-156823;R-HSA-72697;R-HSA-156826;R-HSA-72619;R-HSA-156808;R-HSA-157849;R-HSA-72621;R-HSA-72671
R-HSA-72737	Cap-dependent Translation Initiation	2	130	0.00860699	0.0126984	0.0253968	10	18	0.00130492	9606	Homo sapiens	RPS25;RPL6		R-HSA-72673;R-HSA-72672;R-HSA-72691;R-HSA-72676;R-HSA-72697;R-HSA-72619;R-HSA-156808;R-HSA-157849;R-HSA-72621;R-HSA-72671
R-HSA-373760	L1CAM interactions	2	130	0.00860699	0.0126984	0.0253968	5	54	0.00391475	9606	Homo sapiens	ACTG1		R-HSA-443779;R-HSA-445089;R-HSA-392751;R-HSA-373736;R-HSA-373739
R-HSA-9006936	Signaling by TGFB family members	2	130	0.00860699	0.0126984	0.0253968	2	118	0.00855444	9606	Homo sapiens	JUNB		R-HSA-9736992;R-HSA-2187293
R-HSA-2470946	Cohesin Loading onto Chromatin	1	10	0.000662076	0.0131586	0.0263171	2	2	0.000144991	9606	Homo sapiens	RAD21		R-HSA-2470935;R-HSA-2468040
R-HSA-2500257	Resolution of Sister Chromatid Cohesion	2	134	0.00887182	0.0134494	0.0268987	8	8	0.000579962	9606	Homo sapiens	RAD21;BUB3		R-HSA-2468293;R-HSA-2466068;R-HSA-2484822;R-HSA-2545253;R-HSA-2467794;R-HSA-1638803;R-HSA-2468287;R-HSA-1638821
R-HSA-1500931	Cell-Cell communication	2	134	0.00887182	0.0134494	0.0268987	3	60	0.00434972	9606	Homo sapiens	ACTG1		R-HSA-5692437;R-HSA-433725;R-HSA-430347
R-HSA-194138	Signaling by VEGF	2	140	0.00926907	0.0146114	0.0292229	1	86	0.00623459	9606	Homo sapiens	ACTG1		R-HSA-5218916
R-HSA-9658195	Leishmania infection	3	406	0.0268803	0.0157234	0.0314469	9	95	0.00688705	9606	Homo sapiens	CD3D;ACTG1		R-HSA-9664275;R-HSA-2029466;R-HSA-9664406;R-HSA-442592;R-HSA-1861595;R-HSA-9666458;R-HSA-2197690;R-HSA-9664268;R-HSA-2029473
R-HSA-2534343	Interaction With Cumulus Cells And The Zona Pellucida	1	12	0.000794492	0.0157705	0.0315409	1	2	0.000144991	9606	Homo sapiens	B4GALT1		R-HSA-1297338
R-HSA-202403	TCR signaling	2	147	0.00973252	0.0160204	0.0320409	13	52	0.00376975	9606	Homo sapiens	CD3D		R-HSA-202307;R-HSA-202214;R-HSA-202245;R-HSA-202248;R-HSA-202216;R-HSA-202344;R-HSA-8852200;R-HSA-202291;R-HSA-8855381;R-HSA-202165;R-HSA-202233;R-HSA-202168;R-HSA-202174
R-HSA-2468052	Establishment of Sister Chromatid Cohesion	1	13	0.000860699	0.017074	0.0341479	4	4	0.000289981	9606	Homo sapiens	RAD21		R-HSA-2468039;R-HSA-2473152;R-HSA-2473151;R-HSA-2468041
R-HSA-390450	Folding of actin by CCT/TriC	1	13	0.000860699	0.017074	0.0341479	2	2	0.000144991	9606	Homo sapiens	ACTG1		R-HSA-390453;R-HSA-390459
R-HSA-2029482	Regulation of actin dynamics for phagocytic cup formation	2	158	0.0104608	0.018348	0.036696	6	24	0.00173989	9606	Homo sapiens	ACTG1		R-HSA-2029466;R-HSA-442592;R-HSA-1861595;R-HSA-2029476;R-HSA-2197690;R-HSA-2029473
R-HSA-5357786	TNFR1-induced proapoptotic signaling	1	14	0.000926907	0.0183758	0.0367516	1	3	0.000217486	9606	Homo sapiens	TNFAIP3		R-HSA-140978
R-HSA-73887	Death Receptor Signalling	2	159	0.010527	0.0185664	0.0371327	9	93	0.00674206	9606	Homo sapiens	RACK1;TNFAIP3		R-HSA-140978;R-HSA-5626981;R-HSA-5357776;R-HSA-5693108;R-HSA-5626982;R-HSA-5357845;R-HSA-5357860;R-HSA-5626962;R-HSA-5693055
R-HSA-392499	Metabolism of proteins	7	2212	0.146451	0.0193975	0.038795	39	810	0.0587212	9606	Homo sapiens	RPS25;B4GALT1;EEF1D;RAD21;TNFAIP3;RPL6;ACTG1		R-HSA-688136;R-HSA-1799326;R-HSA-8869506;R-HSA-156808;R-HSA-5690845;R-HSA-156823;R-HSA-389970;R-HSA-156826;R-HSA-389980;R-HSA-157849;R-HSA-3108212;R-HSA-5690827;R-HSA-72671;R-HSA-5689544;R-HSA-72673;R-HSA-5690870;R-HSA-72672;R-HSA-975919;R-HSA-72676;R-HSA-141671;R-HSA-156907;R-HSA-72619;R-HSA-141673;R-HSA-72621;R-HSA-156910;R-HSA-390453;R-HSA-156915;R-HSA-156912;R-HSA-72691;R-HSA-156913;R-HSA-726…
R-HSA-68884	Mitotic Telophase/Cytokinesis	1	15	0.000993114	0.019676	0.039352	2	4	0.000289981	9606	Homo sapiens	RAD21		R-HSA-2470935;R-HSA-2468040
R-HSA-1247673	Erythrocytes take up oxygen and release carbon dioxide	1	16	0.00105932	0.0209746	0.0402581	1	6	0.000434972	9606	Homo sapiens	HBB		R-HSA-1247668
R-HSA-168273	Influenza Viral RNA Transcription and Replication	2	173	0.0114539	0.0217388	0.0402581	2	14	0.00101493	9606	Homo sapiens	RPS25;RPL6		R-HSA-192704;R-HSA-192841
R-HSA-9711097	Cellular response to starvation	2	176	0.0116525	0.0224462	0.0402581	4	28	0.00202987	9606	Homo sapiens	RPS25;RPL6		R-HSA-9633008;R-HSA-9633742;R-HSA-9634669;R-HSA-9633005
R-HSA-2408522	Selenoamino acid metabolism	2	180	0.0119174	0.0234043	0.0402581	2	33	0.00239234	9606	Homo sapiens	RPS25;RPL6		R-HSA-2408529;R-HSA-5333615
R-HSA-9010553	Regulation of expression of SLITs and ROBOs	2	183	0.012116	0.0241339	0.0402581	2	20	0.00144991	9606	Homo sapiens	RPS25;RPL6		R-HSA-9014652;R-HSA-9014610
R-HSA-975577	N-Glycan antennae elongation	1	19	0.00125794	0.0248605	0.0402581	1	6	0.000434972	9606	Homo sapiens	B4GALT1		R-HSA-975919
R-HSA-6791226	Major pathway of rRNA processing in the nucleolus and cytosol	2	189	0.0125132	0.0256212	0.0402581	2	7	0.000507467	9606	Homo sapiens	RPS25;RPL6		R-HSA-6791223;R-HSA-6791218
R-HSA-2467813	Separation of Sister Chromatids	2	195	0.0129105	0.0271454	0.0402581	3	8	0.000579962	9606	Homo sapiens	RAD21;BUB3		R-HSA-2467809;R-HSA-2545203;R-HSA-2467811
R-HSA-141430	Inactivation of APC/C via direct inhibition of the APC/C complex	1	21	0.00139036	0.027443	0.0402581	2	2	0.000144991	9606	Homo sapiens	BUB3		R-HSA-141423;R-HSA-141437
R-HSA-141405	Inhibition of the proteolytic activity of APC/C required for the onset of anaphase by mitotic spindle checkpoint components	1	21	0.00139036	0.027443	0.0402581	2	3	0.000217486	9606	Homo sapiens	BUB3		R-HSA-141423;R-HSA-141437
R-HSA-168255	Influenza Infection	2	198	0.0131091	0.0279211	0.0402581	2	59	0.00427722	9606	Homo sapiens	RPS25;RPL6		R-HSA-192704;R-HSA-192841
R-HSA-9613829	Chaperone Mediated Autophagy	1	23	0.00152278	0.0300189	0.0402581	9	19	0.00137741	9606	Homo sapiens	HBB		R-HSA-9625188;R-HSA-9620197;R-HSA-9622840;R-HSA-9615721;R-HSA-9624158;R-HSA-9622831;R-HSA-9625196;R-HSA-9626060;R-HSA-9625197
R-HSA-1237044	Erythrocytes take up carbon dioxide and release oxygen	1	23	0.00152278	0.0300189	0.0402581	2	7	0.000507467	9606	Homo sapiens	HBB		R-HSA-6806831;R-HSA-1237325
R-HSA-1480926	O2/CO2 exchange in erythrocytes	1	23	0.00152278	0.0300189	0.0402581	3	13	0.000942439	9606	Homo sapiens	HBB		R-HSA-1247668;R-HSA-6806831;R-HSA-1237325
R-HSA-1912420	Pre-NOTCH Processing in Golgi	1	23	0.00152278	0.0300189	0.0402581	1	8	0.000579962	9606	Homo sapiens	B4GALT1		R-HSA-1912352
R-HSA-8868773	rRNA processing in the nucleus and cytosol	2	208	0.0137712	0.0305714	0.0402581	2	15	0.00108743	9606	Homo sapiens	RPS25;RPL6		R-HSA-6791223;R-HSA-6791218
R-HSA-9013418	RHOBTB2 GTPase cycle	1	24	0.00158898	0.0313045	0.0402581	1	2	0.000144991	9606	Homo sapiens	ACTG1		R-HSA-9018787
R-HSA-68877	Mitotic Prometaphase	2	211	0.0139698	0.0313856	0.0402581	10	20	0.00144991	9606	Homo sapiens	RAD21;BUB3		R-HSA-2468293;R-HSA-9648114;R-HSA-2466068;R-HSA-2484822;R-HSA-375302;R-HSA-2545253;R-HSA-2467794;R-HSA-1638803;R-HSA-2468287;R-HSA-1638821
R-HSA-6785807	Interleukin-4 and Interleukin-13 signaling	2	211	0.0139698	0.0313856	0.0402581	1	47	0.00340728	9606	Homo sapiens	JUNB		R-HSA-6790036
R-HSA-179409	APC-Cdc20 mediated degradation of Nek2A	1	26	0.0017214	0.0338707	0.0402581	3	3	0.000217486	9606	Homo sapiens	BUB3		R-HSA-179410;R-HSA-179417;R-HSA-179421
R-HSA-389957	Prefoldin mediated transfer of substrate to CCT/TriC	1	29	0.00192002	0.037708	0.0402581	2	2	0.000144991	9606	Homo sapiens	ACTG1		R-HSA-389970;R-HSA-389980
R-HSA-376176	Signaling by ROBO receptors	2	235	0.0155588	0.0382049	0.0402581	2	60	0.00434972	9606	Homo sapiens	RPS25;RPL6		R-HSA-9014652;R-HSA-9014610
R-HSA-1187000	Fertilization	1	31	0.00205244	0.0402581	0.0402581	1	9	0.000652458	9606	Homo sapiens	B4GALT1		R-HSA-1297338
R-HSA-72312	rRNA processing	2	246	0.0162871	0.0415056	0.0415056	2	21	0.0015224	9606	Homo sapiens	RPS25;RPL6		R-HSA-6791223;R-HSA-6791218
R-HSA-68882	Mitotic Anaphase	2	249	0.0164857	0.0424243	0.0424243	3	32	0.00231985	9606	Homo sapiens	RAD21;BUB3		R-HSA-2467809;R-HSA-2545203;R-HSA-2467811
R-HSA-2555396	Mitotic Metaphase and Anaphase	2	250	0.0165519	0.0427322	0.0427322	3	33	0.00239234	9606	Homo sapiens	RAD21;BUB3		R-HSA-2467809;R-HSA-2545203;R-HSA-2467811
R-HSA-9615710	Late endosomal microautophagy	1	35	0.00231727	0.0453391	0.0453391	3	3	0.000217486	9606	Homo sapiens	HBB		R-HSA-9631065;R-HSA-9615721;R-HSA-9631068
R-HSA-9706574	RHOBTB GTPase Cycle	1	36	0.00238347	0.0466054	0.0466054	1	4	0.000289981	9606	Homo sapiens	ACTG1		R-HSA-9018787
R-HSA-9006934	Signaling by Receptor Tyrosine Kinases	3	620	0.0410487	0.0467782	0.0467782	3	746	0.0540815	9606	Homo sapiens	JUNB;ACTG1		R-HSA-9031624;R-HSA-5218916;R-HSA-9031575
R-HSA-389958	Cooperation of Prefoldin and TriC/CCT in actin and tubulin folding	1	37	0.00244968	0.0478701	0.0478701	4	6	0.000434972	9606	Homo sapiens	ACTG1		R-HSA-390453;R-HSA-389970;R-HSA-389980;R-HSA-390459
R-HSA-2022854	Keratan sulfate biosynthesis	1	37	0.00244968	0.0478701	0.0478701	3	9	0.000652458	9606	Homo sapiens	B4GALT1		R-HSA-2046298;R-HSA-2025723;R-HSA-2046265
R-HSA-936440	Negative regulators of DDX58/IFIH1 signaling	1	37	0.00244968	0.0478701	0.0478701	1	13	0.000942439	9606	Homo sapiens	TNFAIP3		R-HSA-937337
R-HSA-5663205	Infectious disease	5	1574	0.104211	0.0502277	0.0502277	12	825	0.0598086	9606	Homo sapiens	RPS25;CD3D;RPL6;ACTG1		R-HSA-9664275;R-HSA-192704;R-HSA-2029466;R-HSA-9664406;R-HSA-442592;R-HSA-1861595;R-HSA-9666458;R-HSA-192841;R-HSA-2197690;R-HSA-9729849;R-HSA-9664268;R-HSA-2029473
R-HSA-5696394	DNA Damage Recognition in GG-NER	1	40	0.00264831	0.0516545	0.0516545	1	5	0.000362476	9606	Homo sapiens	ACTG1		R-HSA-5691006
R-HSA-168638	NOD1/2 Signaling Pathway	1	41	0.00271451	0.0529128	0.0529128	1	18	0.00130492	9606	Homo sapiens	TNFAIP3		R-HSA-688136
R-HSA-5688426	Deubiquitination	2	289	0.019134	0.0553874	0.0553874	7	77	0.00558214	9606	Homo sapiens	TNFAIP3;ACTG1		R-HSA-5690870;R-HSA-688136;R-HSA-8869506;R-HSA-5690845;R-HSA-5690827;R-HSA-5690856;R-HSA-5689544
R-HSA-5689896	Ovarian tumor domain proteases	1	44	0.00291314	0.0566781	0.0566781	6	14	0.00101493	9606	Homo sapiens	TNFAIP3		R-HSA-5690870;R-HSA-688136;R-HSA-8869506;R-HSA-5690845;R-HSA-5690827;R-HSA-5690856
R-HSA-389948	PD-1 signaling	1	45	0.00297934	0.0579301	0.0579301	1	5	0.000362476	9606	Homo sapiens	CD3D		R-HSA-389758
R-HSA-9035034	RHOF GTPase cycle	1	46	0.00304555	0.0591805	0.0591805	1	3	0.000217486	9606	Homo sapiens	ACTG1		R-HSA-9693125
R-HSA-975576	N-glycan antennae elongation in the medial/trans-Golgi	1	46	0.00304555	0.0591805	0.0591805	1	14	0.00101493	9606	Homo sapiens	B4GALT1		R-HSA-975919
R-HSA-3781860	Diseases associated with N-glycosylation of proteins	1	46	0.00304555	0.0591805	0.0591805	1	24	0.00173989	9606	Homo sapiens	B4GALT1		R-HSA-4793956
R-HSA-198933	Immunoregulatory interactions between a Lymphoid and a non-Lymphoid cell	2	316	0.0209216	0.0648378	0.0648378	3	44	0.00318979	9606	Homo sapiens	CD3D		R-HSA-8850326;R-HSA-8850356;R-HSA-198955
R-HSA-194315	Signaling by Rho GTPases	3	709	0.0469412	0.0649239	0.0649239	18	203	0.0147165	9606	Homo sapiens	BUB3;ACTG1		R-HSA-5665751;R-HSA-2029466;R-HSA-5666160;R-HSA-442592;R-HSA-5666129;R-HSA-5665809;R-HSA-5666001;R-HSA-5665982;R-HSA-9018787;R-HSA-5665659;R-HSA-5666169;R-HSA-5665767;R-HSA-9693125;R-HSA-2197690;R-HSA-5665802;R-HSA-203070;R-HSA-5626507;R-HSA-2029473
R-HSA-1638074	Keratan sulfate/keratin metabolism	1	52	0.0034428	0.0666497	0.0666497	3	16	0.00115992	9606	Homo sapiens	B4GALT1		R-HSA-2046298;R-HSA-2025723;R-HSA-2046265
R-HSA-5673001	RAF/MAP kinase cascade	2	322	0.0213189	0.0670088	0.0670088	8	75	0.00543715	9606	Homo sapiens	ACTG1		R-HSA-9657603;R-HSA-5672980;R-HSA-5672978;R-HSA-9657606;R-HSA-5672972;R-HSA-9657608;R-HSA-5672973;R-HSA-9657599
R-HSA-9716542	Signaling by Rho GTPases, Miro GTPases and RHOBTB3	3	725	0.0480005	0.0684952	0.0684952	18	212	0.015369	9606	Homo sapiens	BUB3;ACTG1		R-HSA-5665751;R-HSA-2029466;R-HSA-5666160;R-HSA-442592;R-HSA-5666129;R-HSA-5665809;R-HSA-5666001;R-HSA-5665982;R-HSA-9018787;R-HSA-5665659;R-HSA-5666169;R-HSA-5665767;R-HSA-9693125;R-HSA-2197690;R-HSA-5665802;R-HSA-203070;R-HSA-5626507;R-HSA-2029473
R-HSA-72695	Formation of the ternary complex, and subsequently, the 43S complex	1	54	0.00357521	0.0691269	0.0691269	1	3	0.000217486	9606	Homo sapiens	RPS25		R-HSA-72691
R-HSA-5684996	MAPK1/MAPK3 signaling	2	329	0.0217823	0.0695729	0.0695729	8	82	0.00594461	9606	Homo sapiens	ACTG1		R-HSA-9657603;R-HSA-5672980;R-HSA-5672978;R-HSA-9657606;R-HSA-5672972;R-HSA-9657608;R-HSA-5672973;R-HSA-9657599
R-HSA-3560782	Diseases associated with glycosaminoglycan metabolism	1	55	0.00364142	0.0703632	0.0703632	3	29	0.00210236	9606	Homo sapiens	B4GALT1		R-HSA-3656230;R-HSA-9035949;R-HSA-9035950
R-HSA-9031628	NGF-stimulated transcription	1	56	0.00370763	0.0715979	0.0715979	2	37	0.00268233	9606	Homo sapiens	JUNB		R-HSA-9031624;R-HSA-9031575
R-HSA-6799198	Complex I biogenesis	1	59	0.00390625	0.0752927	0.0752927	6	13	0.000942439	9606	Homo sapiens	NDUFB8		R-HSA-6799191;R-HSA-6799202;R-HSA-6799197;R-HSA-6799196;R-HSA-6799179;R-HSA-6799178
R-HSA-202433	Generation of second messenger molecules	1	59	0.00390625	0.0752927	0.0752927	3	17	0.00123242	9606	Homo sapiens	CD3D		R-HSA-202245;R-HSA-202248;R-HSA-202216
R-HSA-1221632	Meiotic synapsis	1	62	0.00410487	0.0789735	0.0789735	6	6	0.000434972	9606	Homo sapiens	RAD21		R-HSA-912505;R-HSA-912408;R-HSA-912389;R-HSA-912470;R-HSA-912467;R-HSA-912450
R-HSA-72649	Translation initiation complex formation	1	62	0.00410487	0.0789735	0.0789735	2	2	0.000144991	9606	Homo sapiens	RPS25		R-HSA-156808;R-HSA-157849
R-HSA-5250924	B-WICH complex positively regulates rRNA expression	1	62	0.00410487	0.0789735	0.0789735	1	3	0.000217486	9606	Homo sapiens	ACTG1		R-HSA-5250947
R-HSA-9754678	SARS-CoV-2 modulates host translation machinery	1	62	0.00410487	0.0789735	0.0789735	1	6	0.000434972	9606	Homo sapiens	RPS25		R-HSA-9729849
R-HSA-1266738	Developmental Biology	4	1263	0.0836202	0.0804193	0.0804193	9	556	0.0403074	9606	Homo sapiens	RPS25;RPL6;ACTG1		R-HSA-9014652;R-HSA-3928654;R-HSA-443779;R-HSA-445089;R-HSA-3928595;R-HSA-392751;R-HSA-9014610;R-HSA-373736;R-HSA-373739
R-HSA-72702	Ribosomal scanning and start codon recognition	1	64	0.00423729	0.0814196	0.0814196	2	2	0.000144991	9606	Homo sapiens	RPS25		R-HSA-72697;R-HSA-72621
R-HSA-72662	Activation of the mRNA upon binding of the cap-binding complex and eIFs, and subsequent binding to 43S	1	66	0.0043697	0.0838595	0.0838595	2	6	0.000434972	9606	Homo sapiens	RPS25		R-HSA-156808;R-HSA-157849
R-HSA-109582	Hemostasis	3	803	0.0531647	0.0871867	0.0871867	2	334	0.0242134	9606	Homo sapiens	HBB;ACTG1		R-HSA-1008220;R-HSA-994169
R-HSA-1268020	Mitochondrial protein import	1	69	0.00456833	0.0875079	0.0875079	4	14	0.00101493	9606	Homo sapiens	NDUFB8		R-HSA-1299476;R-HSA-1299482;R-HSA-8986181;R-HSA-1299487
R-HSA-9707616	Heme signaling	1	70	0.00463453	0.088721	0.088721	2	25	0.00181238	9606	Homo sapiens	HBB		R-HSA-9707504;R-HSA-9707516
R-HSA-5683057	MAPK family signaling cascades	2	380	0.0251589	0.0892004	0.0892004	8	122	0.00884443	9606	Homo sapiens	ACTG1		R-HSA-9657603;R-HSA-5672980;R-HSA-5672978;R-HSA-9657606;R-HSA-5672972;R-HSA-9657608;R-HSA-5672973;R-HSA-9657599
R-HSA-168643	Nucleotide-binding domain, leucine rich repeat containing receptor (NLR) signaling pathways	1	72	0.00476695	0.0911425	0.0911425	1	46	0.00333478	9606	Homo sapiens	TNFAIP3		R-HSA-688136
R-HSA-174184	Cdc20:Phospho-APC/C mediated degradation of Cyclin A	1	73	0.00483316	0.092351	0.092351	3	3	0.000217486	9606	Homo sapiens	BUB3		R-HSA-174171;R-HSA-174104;R-HSA-174255
R-HSA-179419	APC:Cdc20 mediated degradation of cell cycle proteins prior to satisfation of the cell cycle checkpoint	1	74	0.00489936	0.0935579	0.0935579	6	6	0.000434972	9606	Homo sapiens	BUB3		R-HSA-179410;R-HSA-174171;R-HSA-174104;R-HSA-179417;R-HSA-174255;R-HSA-179421
R-HSA-176409	APC/C:Cdc20 mediated degradation of mitotic proteins	1	76	0.00503178	0.0959672	0.0959672	7	13	0.000942439	9606	Homo sapiens	BUB3		R-HSA-179410;R-HSA-174171;R-HSA-174104;R-HSA-179417;R-HSA-174238;R-HSA-174255;R-HSA-179421
R-HSA-176814	Activation of APC/C and APC/C:Cdc20 mediated degradation of mitotic proteins	1	77	0.00509799	0.0971696	0.0971696	7	15	0.00108743	9606	Homo sapiens	BUB3		R-HSA-179410;R-HSA-174171;R-HSA-174104;R-HSA-179417;R-HSA-174238;R-HSA-174255;R-HSA-179421
R-HSA-5250913	Positive epigenetic regulation of rRNA expression	1	80	0.00529661	0.100768	0.100768	1	7	0.000507467	9606	Homo sapiens	ACTG1		R-HSA-5250947
R-HSA-198725	Nuclear Events (kinase and transcription factor activation)	1	80	0.00529661	0.100768	0.100768	2	48	0.00347977	9606	Homo sapiens	JUNB		R-HSA-9031624;R-HSA-9031575
R-HSA-3108214	SUMOylation of DNA damage response and repair proteins	1	81	0.00536282	0.101964	0.101964	1	24	0.00173989	9606	Homo sapiens	RAD21		R-HSA-3108212
R-HSA-68886	M Phase	2	416	0.0275424	0.103955	0.103955	15	91	0.00659707	9606	Homo sapiens	RAD21;BUB3		R-HSA-2468293;R-HSA-9648114;R-HSA-375302;R-HSA-2545253;R-HSA-2467809;R-HSA-2467811;R-HSA-1638803;R-HSA-2468040;R-HSA-2466068;R-HSA-2470935;R-HSA-2484822;R-HSA-2545203;R-HSA-2467794;R-HSA-2468287;R-HSA-1638821
R-HSA-176408	Regulation of APC/C activators between G1/S and early anaphase	1	83	0.00549523	0.104352	0.104352	2	14	0.00101493	9606	Homo sapiens	BUB3		R-HSA-141423;R-HSA-141437
R-HSA-9707564	Cytoprotection by HMOX1	1	91	0.00602489	0.113844	0.113844	3	22	0.0015949	9606	Homo sapiens	HBB		R-HSA-9709317;R-HSA-9709360;R-HSA-9707504
R-HSA-1500620	Meiosis	1	92	0.0060911	0.115024	0.115024	6	15	0.00108743	9606	Homo sapiens	RAD21		R-HSA-912505;R-HSA-912408;R-HSA-912389;R-HSA-912470;R-HSA-912467;R-HSA-912450
R-HSA-453276	Regulation of mitotic cell cycle	1	92	0.0060911	0.115024	0.115024	9	40	0.00289981	9606	Homo sapiens	BUB3		R-HSA-179410;R-HSA-174171;R-HSA-174104;R-HSA-179417;R-HSA-174238;R-HSA-141423;R-HSA-174255;R-HSA-179421;R-HSA-141437
R-HSA-174143	APC/C-mediated degradation of cell cycle proteins	1	92	0.0060911	0.115024	0.115024	9	40	0.00289981	9606	Homo sapiens	BUB3		R-HSA-179410;R-HSA-174171;R-HSA-174104;R-HSA-179417;R-HSA-174238;R-HSA-141423;R-HSA-174255;R-HSA-179421;R-HSA-141437
R-HSA-5696399	Global Genome Nucleotide Excision Repair (GG-NER)	1	92	0.0060911	0.115024	0.115024	1	20	0.00144991	9606	Homo sapiens	ACTG1		R-HSA-5691006
R-HSA-141444	Amplification of signal from unattached kinetochores via a MAD2 inhibitory signal	1	94	0.00622352	0.117379	0.117379	4	4	0.000289981	9606	Homo sapiens	BUB3		R-HSA-141409;R-HSA-141431;R-HSA-141422;R-HSA-141439
R-HSA-141424	Amplification of signal from the kinetochores	1	94	0.00622352	0.117379	0.117379	4	4	0.000289981	9606	Homo sapiens	BUB3		R-HSA-141409;R-HSA-141431;R-HSA-141422;R-HSA-141439
R-HSA-390466	Chaperonin-mediated protein folding	1	96	0.00635593	0.119728	0.119728	4	19	0.00137741	9606	Homo sapiens	ACTG1		R-HSA-390453;R-HSA-389970;R-HSA-389980;R-HSA-390459
R-HSA-5689603	UCH proteinases	1	98	0.00648835	0.122071	0.122071	1	11	0.000797448	9606	Homo sapiens	ACTG1		R-HSA-5689544
R-HSA-9012999	RHO GTPase cycle	2	460	0.0304555	0.122849	0.122849	2	91	0.00659707	9606	Homo sapiens	ACTG1		R-HSA-9693125;R-HSA-9018787
R-HSA-388841	Costimulation by the CD28 family	1	99	0.00655456	0.123241	0.123241	1	35	0.00253734	9606	Homo sapiens	CD3D		R-HSA-389758
R-HSA-391251	Protein folding	1	102	0.00675318	0.12674	0.12674	4	28	0.00202987	9606	Homo sapiens	ACTG1		R-HSA-390453;R-HSA-389970;R-HSA-389980;R-HSA-390459
R-HSA-2029481	FCGR activation	1	103	0.00681939	0.127903	0.127903	3	6	0.000434972	9606	Homo sapiens	CD3D		R-HSA-2029455;R-HSA-2029459;R-HSA-2029457
R-HSA-168928	DDX58/IFIH1-mediated induction of interferon-alpha/beta	1	104	0.00688559	0.129065	0.129065	1	53	0.00384225	9606	Homo sapiens	TNFAIP3		R-HSA-937337
R-HSA-2168880	Scavenging of heme from plasma	1	106	0.00701801	0.131385	0.131385	5	12	0.000869943	9606	Homo sapiens	HBB		R-HSA-2168883;R-HSA-2168885;R-HSA-2168884;R-HSA-2168889;R-HSA-2230938
R-HSA-6798695	Neutrophil degranulation	2	480	0.0317797	0.131712	0.131712	4	10	0.000724953	9606	Homo sapiens	B4GALT1;HBB		R-HSA-6798743;R-HSA-6798739;R-HSA-6800434;R-HSA-6798745
R-HSA-3214847	HATs acetylate histones	1	110	0.00728284	0.136006	0.136006	1	15	0.00108743	9606	Homo sapiens	ACTG1		R-HSA-3321975
R-HSA-69618	Mitotic Spindle Checkpoint	1	111	0.00734905	0.137158	0.137158	6	7	0.000507467	9606	Homo sapiens	BUB3		R-HSA-141409;R-HSA-141431;R-HSA-141422;R-HSA-141423;R-HSA-141439;R-HSA-141437
R-HSA-1912422	Pre-NOTCH Expression and Processing	1	114	0.00754767	0.140604	0.140604	1	38	0.00275482	9606	Homo sapiens	B4GALT1		R-HSA-1912352
R-HSA-2262752	Cellular responses to stress	3	1001	0.0662738	0.143181	0.143181	8	444	0.0321879	9606	Homo sapiens	RPS25;HBB;RPL6		R-HSA-9709317;R-HSA-9633008;R-HSA-9707504;R-HSA-9709360;R-HSA-9707516;R-HSA-9633742;R-HSA-9634669;R-HSA-9633005
R-HSA-611105	Respiratory electron transport	1	118	0.0078125	0.145179	0.145179	7	19	0.00137741	9606	Homo sapiens	NDUFB8		R-HSA-6799191;R-HSA-163217;R-HSA-6799202;R-HSA-6799197;R-HSA-6799196;R-HSA-6799179;R-HSA-6799178
R-HSA-5696398	Nucleotide Excision Repair	1	119	0.00787871	0.146319	0.146319	1	37	0.00268233	9606	Homo sapiens	ACTG1		R-HSA-5691006
R-HSA-9648025	EML4 and NUDC in mitotic spindle formation	1	121	0.00801112	0.148595	0.148595	1	5	0.000362476	9606	Homo sapiens	BUB3		R-HSA-9648114
R-HSA-8953897	Cellular responses to stimuli	3	1019	0.0674656	0.1488	0.1488	8	475	0.0344353	9606	Homo sapiens	RPS25;HBB;RPL6		R-HSA-9709317;R-HSA-9633008;R-HSA-9707504;R-HSA-9709360;R-HSA-9707516;R-HSA-9633742;R-HSA-9634669;R-HSA-9633005
R-HSA-597592	Post-translational protein modification	4	1605	0.106263	0.156281	0.156281	9	538	0.0390025	9606	Homo sapiens	B4GALT1;RAD21;TNFAIP3;ACTG1		R-HSA-5690870;R-HSA-975919;R-HSA-688136;R-HSA-8869506;R-HSA-5690845;R-HSA-3108212;R-HSA-5690827;R-HSA-5690856;R-HSA-5689544
R-HSA-212165	Epigenetic regulation of gene expression	1	139	0.00920286	0.16882	0.16882	1	34	0.00246484	9606	Homo sapiens	ACTG1		R-HSA-5250947
R-HSA-9664323	FCGR3A-mediated IL10 synthesis	1	141	0.00933528	0.171039	0.171039	2	20	0.00144991	9606	Homo sapiens	CD3D		R-HSA-9664275;R-HSA-9664268
R-HSA-187037	Signaling by NTRK1 (TRKA)	1	143	0.00946769	0.173252	0.173252	2	102	0.00739452	9606	Homo sapiens	JUNB		R-HSA-9031624;R-HSA-9031575
R-HSA-163200	Respiratory electron transport, ATP synthesis by chemiosmotic coupling, and heat production by uncoupling proteins.	1	153	0.0101298	0.184235	0.184235	7	31	0.00224735	9606	Homo sapiens	NDUFB8		R-HSA-6799191;R-HSA-163217;R-HSA-6799202;R-HSA-6799197;R-HSA-6799196;R-HSA-6799179;R-HSA-6799178
R-HSA-9018519	Estrogen-dependent gene expression	1	154	0.010196	0.185325	0.185325	2	66	0.00478469	9606	Homo sapiens	RAD21		R-HSA-9011997;R-HSA-9011975
R-HSA-69278	Cell Cycle, Mitotic	2	596	0.0394597	0.185731	0.185731	28	352	0.0255183	9606	Homo sapiens	RAD21;BUB3		R-HSA-375302;R-HSA-2545253;R-HSA-2467809;R-HSA-2467811;R-HSA-1638803;R-HSA-179410;R-HSA-2545203;R-HSA-174171;R-HSA-2468287;R-HSA-174104;R-HSA-2473151;R-HSA-179417;R-HSA-174238;R-HSA-179421;R-HSA-2468293;R-HSA-9648114;R-HSA-2468039;R-HSA-2473152;R-HSA-2468041;R-HSA-141423;R-HSA-174255;R-HSA-2468040;R-HSA-2466068;R-HSA-2470935;R-HSA-2484822;R-HSA-2467794;R-HSA-1638821;R-HSA-141437
R-HSA-9612973	Autophagy	1	166	0.0109905	0.198304	0.198304	11	108	0.00782949	9606	Homo sapiens	HBB		R-HSA-9625188;R-HSA-9620197;R-HSA-9622840;R-HSA-9615721;R-HSA-9631065;R-HSA-9624158;R-HSA-9622831;R-HSA-9625196;R-HSA-9626060;R-HSA-9631068;R-HSA-9625197
R-HSA-166520	Signaling by NTRKs	1	166	0.0109905	0.198304	0.198304	2	164	0.0118892	9606	Homo sapiens	JUNB		R-HSA-9031624;R-HSA-9031575
R-HSA-2173782	Binding and Uptake of Ligands by Scavenger Receptors	1	168	0.0111229	0.200448	0.200448	5	33	0.00239234	9606	Homo sapiens	HBB		R-HSA-2168883;R-HSA-2168885;R-HSA-2168884;R-HSA-2168889;R-HSA-2230938
R-HSA-9609507	Protein localization	1	170	0.0112553	0.202587	0.202587	4	53	0.00384225	9606	Homo sapiens	NDUFB8		R-HSA-1299476;R-HSA-1299482;R-HSA-8986181;R-HSA-1299487
R-HSA-449147	Signaling by Interleukins	2	645	0.0427039	0.209526	0.209526	1	493	0.0357402	9606	Homo sapiens	JUNB		R-HSA-6790036
R-HSA-69242	S Phase	1	179	0.0118512	0.212143	0.212143	4	55	0.00398724	9606	Homo sapiens	RAD21		R-HSA-2468039;R-HSA-2473152;R-HSA-2473151;R-HSA-2468041
R-HSA-1630316	Glycosaminoglycan metabolism	1	182	0.0120498	0.215304	0.215304	3	88	0.00637959	9606	Homo sapiens	B4GALT1		R-HSA-2046298;R-HSA-2025723;R-HSA-2046265
R-HSA-3108232	SUMO E3 ligases SUMOylate target proteins	1	183	0.012116	0.216356	0.216356	1	131	0.00949688	9606	Homo sapiens	RAD21		R-HSA-3108212
R-HSA-71291	Metabolism of amino acids and derivatives	2	666	0.0440943	0.219842	0.219842	2	285	0.0206612	9606	Homo sapiens	RPS25;RPL6		R-HSA-2408529;R-HSA-5333615
R-HSA-2990846	SUMOylation	1	192	0.0127119	0.225755	0.225755	1	140	0.0101493	9606	Homo sapiens	RAD21		R-HSA-3108212
R-HSA-3781865	Diseases of glycosylation	1	202	0.0133739	0.236073	0.236073	4	77	0.00558214	9606	Homo sapiens	B4GALT1		R-HSA-3656230;R-HSA-9035949;R-HSA-9035950;R-HSA-4793956
R-HSA-948021	Transport to the Golgi and subsequent modification	1	219	0.0144995	0.253315	0.253315	1	60	0.00434972	9606	Homo sapiens	B4GALT1		R-HSA-975919
R-HSA-1640170	Cell Cycle	2	734	0.0485964	0.253577	0.253577	38	451	0.0326954	9606	Homo sapiens	RAD21;BUB3		R-HSA-375302;R-HSA-2545253;R-HSA-2467809;R-HSA-2467811;R-HSA-912389;R-HSA-1638803;R-HSA-912450;R-HSA-179410;R-HSA-2545203;R-HSA-912408;R-HSA-174171;R-HSA-2468287;R-HSA-174104;R-HSA-2473151;R-HSA-179417;R-HSA-912470;R-HSA-174238;R-HSA-912467;R-HSA-179421;R-HSA-2468293;R-HSA-9648114;R-HSA-2468039;R-HSA-141409;R-HSA-2473152;R-HSA-141422;R-HSA-2468041;R-HSA-141423;R-HSA-174255;R-HSA-2468040;R-HSA-246…
R-HSA-1428517	The citric acid (TCA) cycle and respiratory electron transport	1	238	0.0157574	0.272148	0.272148	7	67	0.00485718	9606	Homo sapiens	NDUFB8		R-HSA-6799191;R-HSA-163217;R-HSA-6799202;R-HSA-6799197;R-HSA-6799196;R-HSA-6799179;R-HSA-6799178
R-HSA-8953854	Metabolism of RNA	2	788	0.0521716	0.280563	0.280563	7	187	0.0135566	9606	Homo sapiens	RPS25;RPL6		R-HSA-6791223;R-HSA-927836;R-HSA-927789;R-HSA-6791218;R-HSA-927832;R-HSA-927813;R-HSA-927889
R-HSA-8939211	ESR-mediated signaling	1	257	0.0170154	0.290529	0.290529	2	112	0.00811947	9606	Homo sapiens	RAD21		R-HSA-9011997;R-HSA-9011975
R-HSA-4839726	Chromatin organization	1	258	0.0170816	0.291484	0.291484	1	85	0.0061621	9606	Homo sapiens	ACTG1		R-HSA-3321975
R-HSA-3247509	Chromatin modifying enzymes	1	258	0.0170816	0.291484	0.291484	1	85	0.0061621	9606	Homo sapiens	ACTG1		R-HSA-3321975
R-HSA-157118	Signaling by NOTCH	1	259	0.0171478	0.292438	0.292438	1	154	0.0111643	9606	Homo sapiens	B4GALT1		R-HSA-1912352
R-HSA-9711123	Cellular response to chemical stress	1	269	0.0178099	0.30191	0.30191	3	134	0.00971437	9606	Homo sapiens	HBB		R-HSA-9709317;R-HSA-9709360;R-HSA-9707504
R-HSA-69620	Cell Cycle Checkpoints	1	279	0.0184719	0.311261	0.311261	6	56	0.00405974	9606	Homo sapiens	BUB3		R-HSA-141409;R-HSA-141431;R-HSA-141422;R-HSA-141423;R-HSA-141439;R-HSA-141437
R-HSA-9664433	Leishmania parasite growth and survival	1	297	0.0196637	0.327795	0.327795	2	40	0.00289981	9606	Homo sapiens	CD3D		R-HSA-9664275;R-HSA-9664268
R-HSA-9662851	Anti-inflammatory response favouring Leishmania parasite infection	1	297	0.0196637	0.327795	0.327795	2	40	0.00289981	9606	Homo sapiens	CD3D		R-HSA-9664275;R-HSA-9664268
R-HSA-9705683	SARS-CoV-2-host interactions	1	314	0.0207892	0.343063	0.343063	1	67	0.00485718	9606	Homo sapiens	RPS25		R-HSA-9729849
R-HSA-1280218	Adaptive Immune System	2	1012	0.0670021	0.391389	0.391389	17	264	0.0191388	9606	Homo sapiens	CD3D		R-HSA-202307;R-HSA-202214;R-HSA-202245;R-HSA-198955;R-HSA-202248;R-HSA-202216;R-HSA-202344;R-HSA-8852200;R-HSA-202291;R-HSA-8850326;R-HSA-8855381;R-HSA-8850356;R-HSA-202165;R-HSA-202233;R-HSA-202168;R-HSA-389758;R-HSA-202174
R-HSA-73894	DNA Repair	1	381	0.0252251	0.400089	0.400089	1	339	0.0245759	9606	Homo sapiens	ACTG1		R-HSA-5691006
R-HSA-9006931	Signaling by Nuclear Receptors	1	387	0.0256224	0.40496	0.40496	2	193	0.0139916	9606	Homo sapiens	RAD21		R-HSA-9011997;R-HSA-9011975
R-HSA-1280215	Cytokine Signaling in Immune system	2	1094	0.0724311	0.430546	0.430546	1	710	0.0514717	9606	Homo sapiens	JUNB		R-HSA-6790036
R-HSA-9694516	SARS-CoV-2 Infection	1	420	0.0278072	0.431084	0.431084	1	186	0.0134841	9606	Homo sapiens	RPS25		R-HSA-9729849
R-HSA-446203	Asparagine N-linked glycosylation	1	421	0.0278734	0.431859	0.431859	1	144	0.0104393	9606	Homo sapiens	B4GALT1		R-HSA-975919
R-HSA-5668914	Diseases of metabolism	1	425	0.0281382	0.434946	0.434946	4	195	0.0141366	9606	Homo sapiens	B4GALT1		R-HSA-3656230;R-HSA-9035949;R-HSA-9035950;R-HSA-4793956
R-HSA-74160	Gene expression (Transcription)	3	1860	0.123146	0.454426	0.454426	3	1006	0.0729303	9606	Homo sapiens	JUNB;ACTG1		R-HSA-5250947;R-HSA-9736992;R-HSA-2187293
R-HSA-71387	Metabolism of carbohydrates	1	456	0.0301907	0.45834	0.45834	5	243	0.0176164	9606	Homo sapiens	B4GALT1		R-HSA-5653878;R-HSA-2046298;R-HSA-2025723;R-HSA-2046265;R-HSA-5653886
R-HSA-9679506	SARS-CoV Infections	1	516	0.0341631	0.501029	0.501029	1	329	0.0238509	9606	Homo sapiens	RPS25		R-HSA-9729849
R-HSA-9709957	Sensory Perception	2	1262	0.083554	0.506922	0.506922	2	143	0.0103668	9606	Homo sapiens	ACTG1		R-HSA-9663363;R-HSA-9659380
R-HSA-212436	Generic Transcription Pathway	2	1555	0.102953	0.624846	0.624846	2	830	0.0601711	9606	Homo sapiens	JUNB		R-HSA-9736992;R-HSA-2187293
R-HSA-73857	RNA Polymerase II Transcription	2	1697	0.112354	0.674348	0.674348	2	891	0.0645933	9606	Homo sapiens	JUNB		R-HSA-9736992;R-HSA-2187293
R-HSA-382551	Transport of small molecules	1	965	0.0638904	0.732986	0.732986	3	443	0.0321154	9606	Homo sapiens	HBB		R-HSA-1247668;R-HSA-6806831;R-HSA-1237325
R-HSA-1430728	Metabolism	4	3639	0.24093	0.746148	0.746148	14	2250	0.163114	9606	Homo sapiens	RPS25;NDUFB8;B4GALT1;RPL6		R-HSA-5653878;R-HSA-6799202;R-HSA-2046298;R-HSA-2025723;R-HSA-2046265;R-HSA-5653886;R-HSA-6799179;R-HSA-6799178;R-HSA-6799191;R-HSA-163217;R-HSA-2408529;R-HSA-6799197;R-HSA-6799196;R-HSA-5333615

## Sheet: Table S8
Gene	logFC	logCPM	PValue	FDR
RSL1D1	4.89762	8.35735	0.00552929	0.67552
FGFBP2	-7.13631	9.93275	0.00563704	0.67552
NDUFA13	-7.78264	10.0636	0.00812321	0.67552
CLEC2B	-6.98507	10.6951	0.00916078	0.67552
NSD1	-7.54792	10.181	0.0105323	0.67552
SF1	4.25078	7.30328	0.0114397	0.67552
C11orf58	4.37509	8.52948	0.0115375	0.67552
RACK1	-6.10277	10.1668	0.0117801	0.67552
PMAIP1	4.45789	8.63329	0.0152961	0.67552
RPS6KA3	-6.95908	8.91741	0.015734	0.67552
C6orf62	-5.85494	9.70242	0.0157804	0.67552
RNF213	-4.64118	10.19	0.0167475	0.67552
SEC11C	4.41192	9.21757	0.0199875	0.67552
DECR1	-7.90256	9.83732	0.0200166	0.67552
NEDD8	-7.95005	9.98209	0.0207666	0.67552
ARL6IP1	-6.86993	8.92116	0.0228981	0.67552
ARL6IP4	3.95137	9.00918	0.0245251	0.67552
MSN	-7.01993	10.1195	0.0248367	0.67552
KIAA1551	-5.31311	10.7916	0.0251172	0.67552
JUNB	3.58777	9.47176	0.0289856	0.711933
PSMB2	-7.71079	9.64722	0.0297116	0.711933
AHNAK	-4.76708	8.75024	0.0306507	0.711933
KLF2	-6.96802	9.30805	0.0325092	0.716046
STK17B	3.53951	9.17567	0.0336303	0.716046
PHIP	-5.8053	8.46395	0.0414158	0.758311
SPOCK2	-5.94516	8.03354	0.0440922	0.758311
RBM27	-6.64486	8.99104	0.0454461	0.758311
PUM2	-5.14064	9.92474	0.0490658	0.758311
ARHGEF1	-6.471	8.53948	0.052992	0.758311
ARPC1B	-5.21244	7.91756	0.0534677	0.758311
CNOT6L	-5.82071	8.79125	0.0558959	0.758311
PSIP1	-5.99907	8.72747	0.0589518	0.758311
RPL7A	-4.78087	9.3062	0.0597054	0.758311
TAOK3	-5.38207	8.5097	0.0600827	0.758311
PWP1	-5.69403	9.00693	0.061703	0.758311
ACTG1	2.64851	10.4565	0.0648862	0.758311
TES	-6.58972	8.65444	0.0660441	0.758311
TERF2IP	-5.0673	8.35347	0.0663836	0.758311
PSMB9	-5.99008	10.6329	0.0667083	0.758311
GIMAP7	-5.75331	8.10853	0.0671614	0.758311
IKZF1	-5.17741	7.86992	0.068761	0.758311
H2AFZ	-4.63687	10.301	0.0701058	0.758311
ARHGDIB	-5.22522	9.96391	0.0704701	0.758311
YWHAZ	-4.50372	9.22429	0.0709455	0.758311
ENC1	-5.86595	7.86724	0.0737517	0.758311
TRAM1	-6.15694	8.14203	0.0749013	0.758311
BUB3	-3.95053	10.928	0.0753794	0.758311
CLEC2D	-4.79443	8.31998	0.0755892	0.758311
PLAC8	-5.62941	9.2902	0.0763071	0.758311
HCLS1	-6.28995	8.26775	0.07672	0.758311
APOL6	3.16506	8.13698	0.0797357	0.758311
COA1	-6.28177	8.25728	0.0814582	0.758311
SUMO2	-4.91825	7.62816	0.0828087	0.758311
HNRNPM	-5.43683	8.89942	0.0835814	0.758311
TGFB1	2.5174	7.60059	0.0852979	0.758311
DDX3X	2.93797	9.18951	0.0858154	0.758311
ANXA2	3.38086	9.3616	0.0860294	0.758311
PRSS23	3.08804	8.49331	0.0860705	0.758311
LSP1	-4.98708	8.35136	0.0892489	0.772986
LINC01578	-4.97446	9.81876	0.0926949	0.776144
KTN1	-4.54044	9.6093	0.0929338	0.776144
JUND	-4.75167	8.65826	0.101209	0.776144
THEMIS	2.87477	8.40818	0.101574	0.776144
POP7	-5.62507	7.64211	0.101724	0.776144
APMAP	2.71388	9.40001	0.103513	0.776144
RHOF	-5.31316	7.99958	0.104804	0.776144
SAP18	-5.81108	8.82329	0.105932	0.776144
VMP1	-4.96738	7.4007	0.107589	0.776144
TXNIP	2.08897	12.0818	0.107667	0.776144
GMFG	2.73336	10.2026	0.107879	0.776144
SLC38A1	2.39317	9.09909	0.109745	0.776144
CD48	-4.12079	8.04594	0.110351	0.776144
DNAJC8	-5.49468	7.51808	0.110878	0.776144
SF3B5	-5.48695	7.61211	0.116049	0.790796
ITGA4	-3.28182	9.73226	0.116914	0.790796
MAP3K8	-4.61163	7.15434	0.117734	0.790796
NIN	-4.79022	9.40933	0.119161	0.790796
DCAF7	2.84734	8.64234	0.121404	0.795355
LBH	-4.20358	9.13481	0.123097	0.795488
GZMH	-3.17639	11.2643	0.126245	0.795488
NCOR1	-3.37081	8.02382	0.128517	0.795488
CALM3	-4.37854	9.10363	0.12959	0.795488
ZEB2	2.43097	8.12887	0.130725	0.795488
MTF2	-4.79984	7.59203	0.131974	0.795488
DNTTIP2	-4.86412	9.38277	0.132322	0.795488
RPS23	1.93075	9.25585	0.136018	0.803173
MZT2B	-4.28515	7.83834	0.138154	0.803173
TPR	-4.41075	9.24047	0.138316	0.803173
GLS	-4.09593	8.96705	0.145013	0.817776
WIPF1	2.49388	8.30657	0.145909	0.817776
PFDN5	2.66528	9.78829	0.147148	0.817776
COPE	2.6268	9.24749	0.150405	0.817776
CD69	-3.47894	9.57542	0.15225	0.817776
IL2RG	2.3834	10.3824	0.153485	0.817776
MDM4	2.04709	5.29164	0.153867	0.817776
BIN2	-4.36731	6.83676	0.155144	0.817776
HSPA5	-2.83913	10.2088	0.155233	0.817776
RPL3	2.33101	9.39081	0.161752	0.827107
RPS17	2.24665	8.96478	0.16191	0.827107
COX6B1	2.83904	9.35546	0.162336	0.827107
COX6C	1.73061	10.7033	0.163479	0.827107
ATRX	2.30915	9.76445	0.168758	0.845445
TLE4	2.28468	8.1629	0.175656	0.86478
EIF3I	-4.63066	7.43049	0.176055	0.86478
KPNA5	-3.33503	8.1219	0.179867	0.86478
PNISR	-3.88455	9.07453	0.180203	0.86478
RPS15A	2.07052	9.84219	0.181079	0.86478
EMP3	-4.29981	10.4118	0.184001	0.870595
GNG2	2.06609	7.90826	0.188996	0.874115
ATP5F1D	2.23385	9.44369	0.1898	0.874115
IFI27L2	-4.36699	7.54408	0.190827	0.874115
AKAP13	2.06274	6.77607	0.193341	0.874115
PTP4A2	-3.41891	10.7842	0.194924	0.874115
MBP	-3.94238	8.29956	0.197092	0.874115
ZFP36L2	-2.65157	10.7879	0.198284	0.874115
UBR2	2.23427	8.56078	0.19908	0.874115
TAPBP	2.11037	8.31737	0.201052	0.874115
FUS	-3.31919	9.19589	0.203346	0.874115
RSU1	2.13392	9.36877	0.205726	0.874115
RBM33	-2.72367	6.60303	0.2064	0.874115
MBNL1	2.0187	10.3884	0.208678	0.874115
KIAA1109	-2.7389	7.45628	0.208693	0.874115
SUB1	-2.72206	9.93478	0.216673	0.876828
MIF	2.27591	10.6474	0.216681	0.876828
TOB1	-3.80688	7.91654	0.220454	0.876828
GUK1	-3.81729	9.48664	0.220587	0.876828
EFHD2	-3.53543	7.67368	0.221849	0.876828
RPL13	1.5449	11.8168	0.222421	0.876828
SETX	1.97453	8.79065	0.223475	0.876828
XAF1	-3.21716	10.8402	0.226076	0.876828
GNAS	-3.58241	8.67803	0.228895	0.876828
RNF19A	-3.07229	9.25706	0.230412	0.876828
DAZAP2	-3.20231	9.30243	0.231752	0.876828
ARPC5L	-3.95783	10.247	0.232369	0.876828
PPDPF	-2.74582	8.32237	0.23426	0.876828
RBM39	-2.72798	9.00944	0.236139	0.876828
JAK1	1.97908	9.05686	0.236739	0.876828
NUFIP2	1.80204	10.1012	0.236979	0.876828
DDIT4	-3.50138	8.60318	0.241731	0.876828
CD44	2.13216	9.3576	0.241823	0.876828
MTRNR2L8	1.7089	4.63467	0.242716	0.876828
PCBP2	1.63929	8.98158	0.243659	0.876828
CNBP	-3.41663	8.27083	0.246958	0.882487
CCL4	1.89794	10.5948	0.250469	0.884866
RABAC1	2.09786	10.2507	0.251087	0.884866
ATXN7L3B	-3.73136	8.61947	0.256143	0.895675
DOCK11	2.00805	7.88748	0.25766	0.895675
PPIG	-3.45196	9.47019	0.260584	0.899719
DNAJB9	1.94166	9.13544	0.267565	0.91668
LITAF	-2.32901	9.8311	0.269293	0.91668
CD63	1.69308	11.602	0.270878	0.91668
RPL39	1.31001	9.47358	0.273751	0.920308
EIF5A	1.57344	10.8767	0.275917	0.921526
RPS13	1.59137	10.5242	0.281457	0.925935
MAP3K12	-2.70324	7.29811	0.28223	0.925935
PTGES3	1.92146	7.69208	0.282673	0.925935
ANKRD44	-3.2487	9.17943	0.291129	0.94756
TBC1D10C	-3.04104	6.46991	0.293234	0.948372
RPL8	1.60994	9.92632	0.295439	0.949491
HNRNPDL	-2.38572	8.34754	0.305853	0.970805
SH3BGRL3	-2.09644	12.1207	0.307263	0.970805
RBL2	-2.66474	8.29149	0.312953	0.970805
PPP1CA	-2.877	10.0878	0.313065	0.970805
HLA-F	1.48429	10.6463	0.314793	0.970805
ACTN4	-3.03072	8.57172	0.315216	0.970805
LINC01681	-2.29391	6.97755	0.315369	0.970805
COPB1	-3.16402	8.89969	0.319959	0.979035
UQCRB	1.52849	9.93022	0.321908	0.979136
RPL36AL	1.32678	10.4213	0.331013	0.980678
NR3C1	-2.29922	10.7621	0.335865	0.980678
HLA-A	-1.75258	12.0319	0.338874	0.980678
SMC4	1.49556	8.40998	0.343681	0.980678
NOC3L	-1.83296	5.78297	0.34381	0.980678
SPN	-2.20814	7.54365	0.349954	0.980678
MYL12A	1.46631	10.6887	0.35198	0.980678
DDX6	-2.10697	10.0981	0.353678	0.980678
PPP2R5C	1.18637	11.2238	0.358033	0.980678
YBX1	-2.28705	8.91581	0.360338	0.980678
RPLP2	1.1582	10.6324	0.361164	0.980678
HCST	1.38577	10.1658	0.362635	0.980678
CDC42	-2.22133	11.4806	0.364201	0.980678
CLK3	1.59286	9.36246	0.364759	0.980678
SUN2	1.54685	9.70097	0.364763	0.980678
TRNG	-2.19769	6.41254	0.365944	0.980678
CRIP1	-2.79387	8.63085	0.366477	0.980678
CELF2	-2.00417	10.1502	0.370859	0.980678
HMGB1	-1.59198	8.90929	0.370894	0.980678
NCL	1.38151	9.33927	0.370929	0.980678
CLPTM1L	1.14236	9.66837	0.371831	0.980678
RPL32	1.29444	10.9755	0.377085	0.980678
USP14	1.37387	9.28332	0.382334	0.980678
TROVE2	1.40161	8.34741	0.382499	0.980678
MAPK1	1.43781	8.50091	0.385175	0.980678
PIP4K2A	-2.37654	9.96655	0.385874	0.980678
CXCR4	-2.22413	6.97658	0.395985	0.980678
RPL24	-1.90307	9.05739	0.39954	0.980678
THOC2	1.20745	8.99406	0.400936	0.980678
RPL36	-2.17474	10.1806	0.402588	0.980678
GNB1	1.50894	9.39206	0.403494	0.980678
RPL27	1.03592	11.4093	0.40401	0.980678
ZNF292	1.34474	9.61876	0.404538	0.980678
CWC15	-2.11953	9.86497	0.407796	0.980678
SRSF2	1.27309	10.0639	0.410935	0.980678
BDP1	1.30828	8.68381	0.411335	0.980678
DOCK2	1.30412	8.69751	0.412609	0.980678
XRCC5	-2.32564	6.44539	0.41428	0.980678
NDUFA4	1.34204	10.41	0.418549	0.980678
PSMB8	1.27062	9.86639	0.423593	0.980678
PTPRC	-1.49014	12.1801	0.427101	0.980678
RPS21	1.03845	9.35422	0.427189	0.980678
SRRM2	-2.29012	7.93882	0.432982	0.980678
SERF2	-1.39807	11.6775	0.433157	0.980678
ZNF207	-2.14778	5.7777	0.438195	0.980678
BTG1	1.05917	10.6709	0.43958	0.980678
DCTN3	1.32216	9.71596	0.441688	0.980678
CFLAR	-1.97767	9.87407	0.445157	0.980678
COX4I1	1.24725	11.3889	0.448367	0.980678
CD74	-2.15179	9.90903	0.449766	0.980678
EEF1G	1.14643	8.93746	0.451384	0.980678
RPLP1	0.937355	12.2753	0.45175	0.980678
VPS26A	1.29338	10.094	0.454579	0.980678
RPS8	1.00055	10.9184	0.45786	0.980678
RABGAP1L	-2.4594	8.61863	0.458642	0.980678
OAZ1	1.13777	10.309	0.458725	0.980678
CYFIP2	-2.09247	8.49411	0.459247	0.980678
S100A4	-1.54494	11.5419	0.460094	0.980678
RPL17	0.825355	10.1578	0.462338	0.980678
PSMB4	1.30817	10.6234	0.462702	0.980678
CYCS	1.09003	8.16905	0.464479	0.980678
EIF1	0.848259	10.0747	0.465818	0.980678
TRAF3IP3	1.17273	8.83064	0.465871	0.980678
DIP2A	-2.10382	8.64534	0.467367	0.980678
MYL12B	1.11596	9.71804	0.467996	0.980678
RPL9	1.07826	6.82461	0.468977	0.980678
LINC02446	1.10565	9.9807	0.469781	0.980678
GOLGA4	-1.96912	9.34881	0.472203	0.980678
PRKCH	0.992084	8.95096	0.472353	0.980678
2007-09-01	-2.1523	9.97504	0.474396	0.980678
DNAJB1	-2.32807	7.72426	0.474695	0.980678
HLA-DRB1	-1.86311	9.97161	0.481411	0.980678
RPL34	0.867651	11.4145	0.482684	0.980678
RPL5	0.916242	9.87141	0.486128	0.980678
HLA-C	0.775769	12.3924	0.489239	0.980678
GZMB	-1.51952	11.0125	0.491369	0.980678
PNRC1	1.01045	9.51149	0.494653	0.980678
RAP2B	1.01312	7.68696	0.497525	0.980678
PSMA7	-1.53193	11.3881	0.497981	0.980678
RPS12	-1.43498	10.8823	0.501549	0.980678
CD96	0.900789	9.21086	0.501853	0.980678
SRSF5	0.943002	7.98725	0.502279	0.980678
2002-09-01	1.00991	9.14553	0.504758	0.980678
LOC105374162	0.960433	8.01462	0.506607	0.980678
RPL37	-1.26863	11.036	0.509579	0.980678
AKNA	0.9715	9.1451	0.518679	0.980678
ARRDC3	-1.9014	9.24654	0.519468	0.980678
HIST1H1D	-2.04536	8.53332	0.51963	0.980678
TPT1	0.735177	11.4371	0.520562	0.980678
UCP2	1.05297	9.82106	0.521143	0.980678
PTMA	-1.22467	11.8765	0.522969	0.980678
PRRC2C	-1.60497	10.1121	0.525495	0.980678
RPL11	0.750921	10.0623	0.525605	0.980678
ZBTB1	-1.83443	8.01203	0.527243	0.980678
EIF3H	1.00502	9.86645	0.528588	0.980678
CST7	-2.03907	9.97501	0.535159	0.980678
EML4	0.942155	9.53438	0.536352	0.980678
CD3D	0.862172	9.70715	0.537345	0.980678
CALM1	0.669281	11.5477	0.539828	0.980678
PRPF38B	-1.67058	8.67918	0.54015	0.980678
MYH9	-1.80699	8.88635	0.54076	0.980678
NEAT1	-1.88704	10.6542	0.543769	0.980678
HSP90AB1	0.842626	9.64181	0.544135	0.980678
RB1CC1	-1.24739	10.1106	0.546188	0.980678
RPL28	0.732514	11.1365	0.546341	0.980678
RPL4	0.652066	13.5615	0.547099	0.980678
RPLP0	0.898062	9.80077	0.547246	0.980678
FNBP1	0.856503	9.33951	0.547474	0.980678
ADAR	-1.67328	7.21052	0.548607	0.980678
UBA52	0.727286	10.2453	0.549755	0.980678
STK4	0.794492	9.74161	0.552571	0.980678
HLA-B	0.647495	12.9459	0.555744	0.980678
ITM2B	-1.10186	10.5198	0.560332	0.980678
RPS20	0.605132	11.638	0.561366	0.980678
IFITM1	-1.15275	12.7634	0.562538	0.980678
GNLY	-1.53194	11.9352	0.563313	0.980678
RPS18	0.632696	11.8799	0.566338	0.980678
APRT	0.852095	9.74219	0.569249	0.980678
ISG20	-1.71676	9.69352	0.570054	0.980678
GCC2	0.803394	9.90237	0.573288	0.980678
LRRC75A-AS1	0.808894	9.99698	0.574667	0.980678
TMBIM6	-1.86754	8.45826	0.576116	0.980678
LAPTM5	-1.51775	9.40439	0.579858	0.980678
RAD21	-1.80173	10.0224	0.579926	0.980678
RPS25	0.624988	11.0533	0.580398	0.980678
RPS24	0.678816	9.69356	0.585962	0.980678
CAPZB	0.735592	9.97817	0.588181	0.980678
RPS19	-0.962519	12.1675	0.58848	0.980678
RPL36A	-1.3418	6.7919	0.589009	0.980678
MLLT6	0.734928	9.47935	0.591171	0.980678
HSP90AA1	0.595029	11.7597	0.594777	0.980678
EIF3A	0.714977	7.81008	0.595982	0.980678
CALR	-1.74763	10.6909	0.597752	0.980678
DBI	-1.57939	10.4277	0.600638	0.980678
RPS10	0.636974	9.54567	0.600847	0.980678
HSP90B1	0.663604	9.42003	0.60347	0.980678
UBC	-1.43233	10.0445	0.60511	0.980678
ID2	-1.70999	10.4672	0.606248	0.980678
SMC5	-1.32531	7.45622	0.60649	0.980678
RPS3	0.571568	12.028	0.606608	0.980678
FTH1	-1.3263	9.71184	0.607767	0.980678
TLN1	-1.2996	9.83104	0.608982	0.980678
EEF2	0.627405	8.05954	0.613335	0.980678
RPS14	-1.08911	11.831	0.616103	0.980678
CIRBP	0.660376	9.3484	0.617226	0.980678
ATP5MF	-1.73868	10.1539	0.624904	0.980678
CAST	0.634222	10.6002	0.625523	0.980678
FYN	-1.66251	9.10989	0.629859	0.980678
TALAM1	-0.942742	13.2807	0.630348	0.980678
LSM14A	0.619368	7.95902	0.633627	0.980678
EIF5B	-1.57668	8.17875	0.63505	0.980678
SCAND1	0.592871	8.50112	0.644628	0.980678
KLRG1	0.591531	9.44506	0.645757	0.980678
UTRN	-1.30663	10.816	0.649612	0.980678
RPL35A	-0.974052	10.4592	0.653331	0.980678
RPS16	0.52152	11.1483	0.656034	0.980678
BCL11B	0.548412	9.47358	0.656377	0.980678
MALAT1	-0.817817	17.3788	0.657831	0.980678
RPS4Y1	0.534162	11.5595	0.657856	0.980678
RPL29	0.520964	9.63157	0.661886	0.980678
RPL27A	0.480656	11.1209	0.66327	0.980678
MACF1	-1.26618	9.24485	0.6634	0.980678
ARPC2	0.436138	11.5062	0.664534	0.980678
TRNV	0.467412	6.465	0.664719	0.980678
NOP53	0.502995	9.93862	0.66591	0.980678
PRPF4B	0.506304	8.53163	0.666849	0.980678
SNORA81	-1.12239	7.29237	0.667932	0.980678
MYL6	-0.783411	13.7553	0.668444	0.980678
S100A10	-1.28426	10.4496	0.670739	0.980678
TRIR	-0.987271	9.8544	0.673953	0.980678
COX7A2	0.499635	9.03847	0.676228	0.980678
PFN1	-0.750852	13.0625	0.679542	0.980678
RPL18A	0.422999	9.97022	0.68085	0.980678
PABPC1	0.462133	10.4741	0.681356	0.980678
LCP1	-1.14144	8.90922	0.684965	0.980678
RPL19	0.414678	11.7713	0.686894	0.980678
RPL6	0.435606	8.59295	0.692247	0.980678
CAPN2	-1.29799	4.77393	0.696002	0.980678
TSC22D3	0.43407	10.0248	0.697906	0.980678
PRF1	-1.25009	10.0529	0.698803	0.980678
ATP5ME	0.42334	9.72645	0.702428	0.980678
ANAPC16	0.420045	9.56745	0.702685	0.980678
IFI6	-0.897592	8.74623	0.707364	0.980678
GADD45GIP1	0.388453	9.09375	0.709501	0.980678
RPL30	0.369528	11.0569	0.711276	0.980678
EEF1A1	0.330998	10.1315	0.713469	0.980678
CSDE1	0.390382	6.45465	0.719366	0.980678
AES	0.356335	10.1065	0.720294	0.980678
ESCO1	-1.33712	10.2274	0.724721	0.980678
RPL18	0.349047	10.5961	0.724918	0.980678
TPM3	0.347795	10.4597	0.726194	0.980678
GSTK1	-1.24422	9.94291	0.728139	0.980678
HIST1H4C	-0.758824	12.2143	0.728674	0.980678
SNORD79	-0.775486	6.55298	0.729036	0.980678
CD8B	-1.1565	10.2997	0.730342	0.980678
CD52	-0.670148	13.3362	0.733746	0.980678
UBB	0.304935	11.9113	0.74135	0.980678
RPL37A	0.291065	10.3434	0.74282	0.980678
NKG7	-0.642034	12.7619	0.743445	0.980678
ELOB	0.298376	10.8744	0.743748	0.980678
S100A6	0.293429	11.912	0.744423	0.980678
TMSB4X	0.271267	12.278	0.747948	0.980678
MCM8	0.303852	5.45642	0.750339	0.980678
ATP5F1E	0.287851	9.60865	0.750405	0.980678
RPL15	0.284956	10.1595	0.750719	0.980678
SYNE1	-0.679854	10.8435	0.751793	0.980678
RPS11	0.259551	12.5287	0.752649	0.980678
NPM1	0.26372	11.3537	0.757627	0.980678
RPL23A	-0.746564	10.8681	0.761761	0.980678
SLAMF7	-1.21065	8.70415	0.763527	0.980678
NKTR	0.250454	9.76278	0.764975	0.980678
TMSB10	-0.583002	14.1854	0.76615	0.980678
PNN	0.242489	8.16984	0.769897	0.980678
MARCH6	-1.21756	7.3591	0.77062	0.980678
SSR4	0.228475	10.2867	0.772649	0.980678
SFPQ	-0.97618	9.43271	0.772753	0.980678
RPS27	0.225403	10.9261	0.773037	0.980678
GAPDH	-0.846737	10.5315	0.773216	0.980678
ADD3	0.206562	9.4541	0.778142	0.980678
SF3B1	-0.794982	6.35502	0.778646	0.980678
PPP1R12A	0.205252	9.11338	0.781623	0.980678
MGEA5	0.211113	7.91973	0.782898	0.980678
RPL22	-0.894978	9.21525	0.784677	0.980678
RPS6	0.20605	11.7321	0.785651	0.980678
RPL38	-0.805712	10.3683	0.787866	0.980678
CORO1A	0.159601	9.33737	0.78805	0.980678
RPS2	0.195817	11.7271	0.788985	0.980678
ARF6	0.187613	8.25936	0.789384	0.980678
ZC3H13	-1.07035	9.08815	0.790499	0.980678
PIK3R1	0.179881	10.4421	0.790738	0.980678
IQGAP1	0.182308	9.79621	0.790893	0.980678
HNRNPL	0.195349	7.78009	0.791463	0.980678
CBX3	0.240353	5.50259	0.791675	0.980678
RPS4X	-0.784577	11.2918	0.792769	0.980678
RPS15	-0.70248	10.5945	0.795424	0.980678
SON	-1.0514	9.82958	0.795463	0.980678
SYNCRIP	-0.863997	5.94363	0.796828	0.980678
CUTA	0.13803	9.30965	0.797272	0.980678
RPS27A	-0.754879	10.9267	0.798316	0.980678
SAMD3	0.145364	10.0716	0.79906	0.980678
MATR3	0.181869	8.95684	0.800772	0.980678
CD99_1	-0.620976	11.4056	0.80084	0.980678
IQGAP2	0.145229	9.30701	0.801322	0.980678
ARL4C	0.166013	9.44035	0.803055	0.980678
CITED2	-1.02604	8.32742	0.804629	0.980678
KPNB1	-0.755828	10.2746	0.807172	0.980678
RPL10A	-0.79151	9.64338	0.809474	0.980678
UQCR11	0.0705463	10.0634	0.813144	0.980678
RPL14	0.134239	9.36413	0.817191	0.980678
B2M	-0.479831	15.5473	0.817643	0.980678
FTL	-0.75293	11.5956	0.818674	0.980678
RPS3A	0.122738	8.82023	0.819016	0.980678
UQCR10	0.077505	10.3366	0.819622	0.980678
PSME1	0.114616	9.16167	0.821823	0.980678
CCL5	0.131497	12.997	0.824941	0.980678
HNRNPH1	0.124543	10.4085	0.826189	0.980678
RPS5	0.12583	13.4538	0.826208	0.980678
CEP350	-0.722161	6.28203	0.826997	0.980678
ETS1	0.122423	10.487	0.828053	0.980678
DDX5	-0.612626	10.2144	0.830387	0.980678
PPIB	-0.630094	10.3189	0.830473	0.980678
SRP19	0.0750203	10.2602	0.830896	0.980678
SKP1	-0.973748	9.01707	0.831725	0.980678
RPL10	0.0845969	9.72519	0.832558	0.980678
PTBP3	0.0777486	9.1941	0.834446	0.980678
RPL23	0.0969108	11.416	0.835883	0.980678
TNFAIP3	-0.71964	8.62177	0.835995	0.980678
JUN	0.0525127	9.21986	0.837187	0.980678
CYBA	-0.645117	11.0382	0.841284	0.980678
KLF6	0.0747064	9.92767	0.842015	0.980678
FLNA	-0.712136	10.4609	0.844325	0.980678
TRNL1	-0.605724	5.92667	0.848108	0.980678
EZR	-0.533108	6.7835	0.848423	0.980678
LCK	-0.717139	10.9964	0.850759	0.980678
ACTB	-0.458067	13.2313	0.850831	0.980678
PDIA3	0.05198	9.01276	0.852096	0.980678
TMA7	0.0419129	9.5857	0.856886	0.983975
CFL1	-0.435869	12.3751	0.864141	0.990081
ANKRD12	-0.519253	11.1041	0.871101	0.995823
ANXA1	-0.409062	11.8994	0.882478	1
EEF1D	-0.715919	9.72067	0.883064	1
VPS13C	-0.637831	10.0169	0.884376	1
OST4	-0.830902	9.44065	0.886364	1
IFITM2	-0.676668	10.2067	0.888964	1
GZMA	-0.555077	11.14	0.890581	1
RPL12	-0.536715	10.2432	0.895376	1
RPL26	-0.405761	10.2599	0.89634	1
PSMA1	-0.497152	7.37072	0.897396	1
H3F3B	-0.0242978	12.5084	0.897502	1
HLA-E	-0.427047	12.2435	0.900306	1
DUSP2	-0.707377	10.5064	0.90946	1
SAMHD1	-0.663159	9.54314	0.924047	1
RPS28	-0.401394	8.18548	0.924334	1
HNRNPK	-0.349466	10.2574	0.926819	1
CDC42SE2	-0.535265	9.79318	0.934959	1
RNR2	-0.277813	16.7809	0.93916	1
RPL35	-0.36546	11.9078	0.942132	1
IL32	-0.324818	10.8971	0.944614	1
RPL41	-0.430243	8.62004	0.945808	1
SMCHD1	-0.38803	10.1069	0.949916	1
ACTR2	-0.487936	10.1181	0.952529	1
CD8A	-0.168159	11.1644	0.953203	1
TBCB	-0.531519	9.41301	0.955555	1
KMT2E	-0.306558	10.901	0.95592	1
U2SURP	-0.488714	9.37065	0.95665	1
SET	-0.379339	9.63929	0.957371	1
SYNE2	-0.296681	10.9274	0.958112	1
P2RY8_1	-0.513273	9.37451	0.958503	1
RBFOX2	-0.424002	5.42742	0.959612	1
AKAP9	-0.40899	9.32286	0.964283	1
SCAF11	-0.33694	8.9986	0.965282	1
RPS29	-0.223729	11.8517	0.970124	1
RPL31	-0.372547	11.6853	0.970227	1
RNR1	-0.1148	14.6711	0.97038	1
BCLAF1	-0.363313	8.65006	0.971411	1
ATM	-0.446589	8.40544	0.977225	1
SRP14	-0.486942	8.76872	0.980125	1
SNRPD2	-0.363358	11.845	0.983293	1
RPL13A	-0.19024	11.2871	0.99251	1
CDC42SE1	-0.290172	11.3825	0.994324	1
LRRFIP1	-0.283742	9.97354	0.999433	1
EWSR1	-0.478529	8.26763	0.99976	1
CAP1	-0.392546	9.32106	0.999787	1
MRPL57	-0.387397	10.3491	1	1
NDUFA12	-0.334895	10.3377	1	1
CLIC1	-0.316649	10.6663	1	1
RBM3	-0.291239	9.82192	1	1
HNRNPA2B1	-0.289311	11.1233	1	1
RPS9	-0.234379	10.7667	1	1
EVL	-0.225614	8.63683	1	1
ENO1	-0.207917	9.16074	1	1
GNAI2	-0.199154	9.35891	1	1
SNORD50A	-0.1609	5.88278	1	1
COMMD6	-0.127699	10.7042	1	1
C9orf78	-0.0997718	9.69835	1	1
CCSER2	-0.0886083	9.01474	1	1
NDUFC2	-0.0874259	9.34934	1	1
FYB1	-0.0853939	10.2795	1	1
NACA	-0.0834828	9.35413	1	1
NDUFA1	-0.0682689	9.69562	1	1
STAT3	-0.0395012	6.08036	1	1
VIM	-0.00662553	9.32418	1	1
SRGN	-0.00271442	10.3356	1	1

## Sheet: Table S9
Gene	logFC	logCPM	PValue	FDR
PDCD4	-6.58543	10.2543	0.000342515	0.128443
SLC9A3R1	5.98261	10.1511	0.000711816	0.133465
GNAS	-5.94415	8.32923	0.00306355	0.337069
SLC38A1	-4.25634	7.33457	0.00393038	0.337069
RBL2	-4.95759	8.05998	0.00449425	0.337069
GUK1	-5.33284	9.28298	0.00681385	0.404248
NFKBIA	-4.9106	7.88171	0.00844159	0.404248
UTRN	-4.32232	10.3756	0.00862395	0.404248
ROCK1	-4.66742	7.86675	0.0121061	0.487805
HNRNPH1	-3.76303	9.73813	0.0130829	0.487805
AHNAK	-3.36562	8.6395	0.0143089	0.487805
DUSP2	-4.3344	9.98948	0.0169373	0.509587
ADAR	-4.20536	6.92167	0.0186258	0.509587
ZFP36L2	-3.20206	10.611	0.0198925	0.509587
RPS9	-4.11738	10.181	0.0203835	0.509587
RPL10A	-3.33218	9.18039	0.0252381	0.558501
PHIP	-3.85316	8.34975	0.0266465	0.558501
DAZAP2	-3.89616	9.14296	0.02796	0.558501
CD96	-3.6112	8.31635	0.0282974	0.558501
SAT1	3.95006	9.08607	0.0355792	0.658081
EZR	2.98248	8.98438	0.0368525	0.658081
ZEB2	3.32614	9.4235	0.041145	0.701336
C11orf58	2.61513	7.7121	0.0573387	0.88772
EIF5A	-3.07817	9.59517	0.0600131	0.88772
SRSF11	3.34026	10.2944	0.0611915	0.88772
CCND3	-3.32656	7.91098	0.0615486	0.88772
PIP4K2A	-2.82691	9.75649	0.0730778	1
RPS25	-2.26357	10.3053	0.0826876	1
COX5B	2.67878	10.7603	0.087291	1
BIN2	3.23101	9.50382	0.0890674	1
JUNB	2.41113	9.12574	0.0978736	1
HSPA5	-2.54305	10.0933	0.10332	1
PABPC1	-2.41205	9.78716	0.112283	1
RAD21	-2.90544	9.78439	0.117641	1
RPS17	2.45202	9.58675	0.120145	1
RSU1	2.39817	9.99062	0.127314	1
HMGB2	2.52603	10.2816	0.132452	1
NLRC5	-2.27526	7.65343	0.14342	1
CD8B	-2.42187	10.0667	0.151889	1
CDC42SE2	-2.49392	9.4223	0.153297	1
PTPRCAP	-2.65309	9.78597	0.154546	1
GZMH	-1.72495	11.3082	0.16274	1
MRFAP1L1	2.26211	9.34954	0.165939	1
BRWD1	2.26219	9.90553	0.172869	1
RPL3	2.23892	9.81104	0.174784	1
YME1L1	-2.36912	8.83401	0.177667	1
ST6GAL1	2.40234	10.1401	0.183102	1
PUM2	-2.20664	9.87605	0.183508	1
ACTR2	-1.99304	9.82551	0.185985	1
XRCC5	-2.15434	6.43789	0.194777	1
ITM2B	-1.69366	10.3842	0.196953	1
TRNL1	-1.85012	5.77117	0.197956	1
KMT2E-AS1	2.35439	9.55766	0.20359	1
CNOT6L	-2.20693	8.8177	0.204769	1
RPS16	-1.7023	10.5085	0.216755	1
RPLP2	1.38947	11.112	0.217614	1
ATP5F1E	1.42281	10.4484	0.227251	1
RPL10	1.89954	10.987	0.23021	1
CAST	-2.07705	9.86462	0.233041	1
RPS15A	1.62396	9.9976	0.239024	1
CD63	1.4927	11.8372	0.245467	1
CFLAR	-1.91325	9.77763	0.245892	1
RPL7A	-1.68868	9.39624	0.251385	1
C6orf62	-1.73149	9.73482	0.255681	1
PPP1R12A	-1.92485	8.6484	0.256308	1
RPS10	-1.63339	8.98319	0.25778	1
CCSER2	2.2461	10.6422	0.25988	1
TMA7	1.70473	10.7075	0.261412	1
FTL	-1.60214	11.408	0.263018	1
ARF6	1.63336	9.33987	0.263341	1
RBM3	-1.72337	9.52627	0.264371	1
SUB1	-1.81055	9.91822	0.269573	1
RPL11	-1.48485	9.46623	0.275857	1
IKZF1	1.69659	9.4189	0.281052	1
CCL4	-1.8476	9.31415	0.282927	1
TSC22D3	-1.83718	9.43624	0.286999	1
TRNV	1.21002	7.11527	0.28994	1
RPS23	1.23968	9.22611	0.291338	1
GCC2	-1.94452	9.16353	0.291795	1
CD3D	1.59347	10.3868	0.295114	1
NDUFB8	-1.67753	10.6777	0.298481	1
CD2	1.51574	10.0709	0.303682	1
GMFG	1.55017	9.82705	0.31103	1
RABAC1	-2.07336	8.73913	0.311713	1
IFITM1	-1.24233	12.7191	0.312698	1
ARL4C	1.33885	10.2537	0.315937	1
OAZ1	1.60478	10.948	0.317248	1
APOBEC3F	1.68539	10.6904	0.320304	1
TALAM1	-1.067	13.263	0.330043	1
BTF3	1.53418	9.62416	0.331894	1
SCAF11	-1.30403	8.72918	0.33235	1
RPS6	-1.22664	11.3255	0.333023	1
COX7A2	1.77686	10.0637	0.333661	1
SNORA81	-1.53071	7.2526	0.335426	1
TRA2B	-1.39998	7.07027	0.343118	1
GIMAP7	1.63637	9.57351	0.34544	1
CEP350	1.33682	7.23122	0.349099	1
COPB1	1.69592	10.5402	0.358681	1
TCIRG1	1.60771	7.6959	0.358723	1
MYL12A	1.3507	11.0502	0.362298	1
MLLT6	-1.54074	8.78191	0.365603	1
RPLP0	1.41308	10.3201	0.366702	1
NCL	1.25979	9.66898	0.367673	1
CALM2	1.31704	9.78227	0.375693	1
RPS18	0.952962	12.3059	0.376989	1
RPL26	-1.12313	10.0541	0.378932	1
RPS12	-1.21545	10.9274	0.382656	1
TLN1	-1.43014	9.70376	0.385231	1
CNBP	1.35563	9.526	0.385976	1
BUB3	-1.25427	11.1042	0.38892	1
S100A6	-1.39252	11.452	0.389443	1
GADD45GIP1	1.31108	9.84	0.391573	1
CALR	-1.44368	10.6443	0.393775	1
SRSF2	1.26075	10.4168	0.39483	1
ATM	-1.49619	8.24696	0.395878	1
PNRC1	-1.35593	8.85734	0.397594	1
RPL17	0.877572	10.4622	0.403371	1
RACK1	-1.22976	10.3424	0.404587	1
IKZF3	-1.27075	8.82785	0.405251	1
AKAP13	-1.26366	5.80423	0.407573	1
RPL41	-1.09103	8.51232	0.407815	1
HNRNPDL	-1.28718	8.44143	0.408129	1
RPL13A	-1.10367	11.0601	0.408662	1
RPS28	-1.19148	8.03134	0.410262	1
EMB	-1.43904	8.1923	0.411542	1
NACA	1.35511	10.2677	0.411866	1
RPL36A	-1.23125	6.82491	0.411986	1
TGFB1	1.08753	7.1096	0.412132	1
RPL6	-1.21068	8.18996	0.412724	1
HADHA	-1.43779	10.1824	0.414648	1
HIST1H4C	-1.05973	12.1622	0.41687	1
NDUFB2	1.38342	10.6992	0.420394	1
ISG20	1.21583	10.7909	0.423101	1
SRSF7	-1.22984	8.27922	0.425321	1
TBCB	1.41316	10.5307	0.426118	1
PSMB4	-1.60847	9.65059	0.430872	1
SRP14	1.36933	9.83396	0.432036	1
GAPDH	-1.29201	10.4581	0.435958	1
PPP1CA	-1.50116	10.1415	0.437194	1
RPS14	0.819833	12.6099	0.438768	1
RPL23A	-1.04183	10.8002	0.438917	1
SYNE2	0.883345	11.6277	0.440168	1
RPS3	-1.02349	11.5881	0.442615	1
RPS11	0.829465	13.0095	0.444426	1
SERF2	-1.03415	11.7105	0.450065	1
RPL37	-0.905228	11.0866	0.451985	1
RPL35A	0.909187	11.2407	0.453989	1
RNF213	0.88783	11.3148	0.457232	1
MRPL57	-1.49789	10.0138	0.458037	1
EWSR1	1.29222	9.13081	0.460297	1
PRF1	-1.34807	9.91818	0.462533	1
HCST	1.10003	10.331	0.464043	1
UBC	-1.34654	10.0757	0.468402	1
2007-09-01	-1.35523	10.0594	0.470108	1
GOLGA7	1.25699	9.95212	0.47042	1
IL32	0.741158	11.5083	0.47217	1
RPS8	0.89372	11.1797	0.472887	1
KIAA1551	-1.24194	11.0098	0.473138	1
UQCR11	1.16371	10.7384	0.473623	1
SNORD79	-0.823205	6.5804	0.475544	1
RPL18A	-0.904109	9.6255	0.477131	1
SLTM	-1.202	7.17933	0.480897	1
NEAT1	-1.16052	10.7598	0.481965	1
CALM1	0.813614	11.885	0.48238	1
DOCK2	-1.2519	7.91017	0.484789	1
EEF1B2	-1.09674	7.23861	0.487455	1
PTP4A2	-1.06251	11.0059	0.488213	1
MALAT1	-0.71473	17.4491	0.490043	1
FYN	-1.25744	9.09282	0.491925	1
TPM3	-1.30999	9.94199	0.493226	1
DDX5	0.945066	11.0462	0.494633	1
NCOR1	0.944497	9.14057	0.49666	1
HNRNPL	1.00497	8.40655	0.503919	1
PSME1	0.999598	9.78394	0.506086	1
FUS	0.90173	10.2306	0.506265	1
RPS15	-0.900015	10.594	0.507859	1
PFN1	0.641257	13.7094	0.509147	1
MSN	-1.21045	10.2311	0.510397	1
ATP1B3	1.14604	10.5717	0.512337	1
EEF2	-0.967575	7.68055	0.514865	1
COX4I1	-1.23566	10.6367	0.517948	1
HLA-A	-0.686012	12.2461	0.519597	1
RPS13	0.936829	10.5132	0.521131	1
RPL36AL	0.902422	10.4735	0.522287	1
PRMT1	1.02859	9.88273	0.523274	1
RPL34	0.725472	11.6077	0.52429	1
TOMM5	1.14666	8.8908	0.527367	1
RPL28	-0.914604	10.6595	0.528496	1
RPL14	0.856688	9.84877	0.534112	1
LINC01681	0.89794	7.9879	0.536673	1
TRNG	-0.939343	6.63033	0.539194	1
KMT2A	-1.14559	8.84536	0.539654	1
CLIC1	0.843686	11.3015	0.546416	1
PRPF4B	0.953523	9.035	0.548188	1
BTG1	0.929162	10.9448	0.552816	1
RPL15	-0.817916	9.9413	0.562744	1
PLEK	1.01842	10.6186	0.563211	1
CD52	-0.666174	13.3794	0.565551	1
PTMA	-0.650316	12.0326	0.565705	1
TBC1D10C	0.929241	7.44767	0.567277	1
STK4	0.96558	10.19	0.569071	1
RPL4	0.581401	13.7854	0.57112	1
SMCHD1	-0.858637	9.94707	0.575909	1
TMBIM6	0.884627	9.49446	0.580398	1
YWHAZ	0.700134	10.1112	0.583353	1
RPS4X	-0.814523	11.3038	0.587577	1
MYL6	0.515572	14.3358	0.593253	1
CDC42	0.641335	12.3168	0.595216	1
EIF4A2	0.915383	8.63943	0.595994	1
CLEC2D	0.766286	9.28564	0.596344	1
DIAPH1	-0.942438	8.25745	0.602191	1
TPT1	0.589268	11.5695	0.604543	1
HNRNPUL1	-0.975134	8.42205	0.606837	1
TNFAIP3	0.692393	9.26981	0.607356	1
RPS27A	0.663323	11.5731	0.608314	1
UBB	-0.810229	11.6238	0.610543	1
AES	0.703319	10.476	0.612192	1
MBNL1	0.833264	10.0707	0.617456	1
COX6B1	0.910727	8.54704	0.618868	1
PPIB	0.618667	10.9326	0.619297	1
NDUFC2	0.796411	9.86495	0.624075	1
PCBP2	-0.748826	8.19456	0.625374	1
HMGB1	0.538323	9.59323	0.62984	1
SUN2	0.832067	9.62733	0.631343	1
RPS5	0.568235	13.8412	0.632544	1
ANAPC16	-0.869794	9.24476	0.632946	1
ZNF292	0.761319	9.66868	0.633332	1
SRRM2	0.73251	8.76741	0.640973	1
JUND	0.781694	9.76014	0.641465	1
RPL30	0.578096	11.3769	0.644853	1
FNBP1	0.735601	9.56582	0.649063	1
CST7	-0.885153	10.1158	0.653132	1
ANKRD11	-0.818521	9.63805	0.655502	1
BCL11B	-0.8316	9.12475	0.657957	1
ADGRE5	-0.815899	8.73133	0.660155	1
EIF1	0.507333	10.1596	0.661781	1
UCP2	-0.853041	9.22247	0.66181	1
LDHB	-0.708108	10.1018	0.666671	1
GNLY	0.542837	12.688	0.667239	1
NKG7	-0.541029	12.8603	0.669659	1
H3F3B	-0.580311	12.4476	0.676457	1
B2M	-0.409819	15.6406	0.68527	1
SF3B1	0.574062	6.96106	0.687685	1
SET	-0.600404	9.6495	0.693318	1
TAPBP	-0.708547	7.29309	0.694273	1
RPL29	-0.721117	9.30586	0.695293	1
RPS19	-0.436543	12.3631	0.700311	1
NPM1	-0.513682	11.1833	0.703831	1
RPL13	0.411512	11.5322	0.704059	1
TRA2A	0.588654	8.44796	0.705748	1
UBA52	0.518736	10.371	0.706399	1
LYST	0.621412	9.24359	0.708201	1
VIM	0.591033	9.75569	0.711742	1
RPL8	-0.529276	9.20223	0.71176	1
FRYL	0.626841	8.10047	0.713217	1
CYBA	0.515696	11.5882	0.716223	1
SNRPD2	-0.57956	11.8374	0.718341	1
SPCS3	-0.575377	9.64258	0.719588	1
GPATCH8	-0.741782	8.45888	0.719804	1
RPS29	-0.404823	11.8903	0.722037	1
HSP90AB1	-0.656561	9.20023	0.725389	1
RNR2	-0.368649	16.8432	0.726776	1
LCK	0.516675	11.5985	0.72709	1
RPL12	0.426152	10.6906	0.728832	1
NAP1L1	0.508183	9.74074	0.730241	1
MAF	-0.673947	9.87132	0.731275	1
PPIA	0.488058	8.00522	0.737282	1
NDUFA13	-0.561263	10.4816	0.738874	1
RPS21	-0.473192	8.93367	0.739877	1
HNRNPA2B1	-0.510375	11.1378	0.740833	1
RPL38	0.399371	10.9193	0.745822	1
SH3BGRL3	-0.386081	12.4492	0.747241	1
EEF1A1	0.299287	10.3087	0.747972	1
SNORD50A	-0.461117	5.95291	0.750297	1
RPL31	-0.384819	11.7648	0.750496	1
RPL27	-0.394948	10.989	0.751587	1
JUN	0.496326	9.67785	0.751631	1
KMT2E	-0.485781	10.8655	0.753705	1
RPL23	-0.399683	11.3746	0.755683	1
RPL37A	0.324485	10.5384	0.755758	1
CD44	0.441008	8.76166	0.75801	1
TNRC6B	-0.540338	9.07901	0.761617	1
CD8A	-0.428016	11.1643	0.765401	1
RPS27	-0.302679	10.8607	0.773707	1
CD74	-0.550702	10.1375	0.777694	1
RPL19	-0.423022	11.5855	0.77814	1
RPS24	-0.418498	9.39347	0.783846	1
RPL36	-0.439723	10.5839	0.784896	1
ATP2B4	-0.439117	10.3098	0.785619	1
CLPTM1L	0.296733	9.4804	0.78728	1
EEF1D	-0.501867	9.86142	0.788109	1
C1QBP	0.451447	10.0439	0.789906	1
TMEM123	0.394033	9.2039	0.791562	1
NOC3L	0.319722	6.377	0.805277	1
IFITM2	-0.417316	10.3608	0.806607	1
CAPZA1	0.394444	10.0181	0.806608	1
IFI6	-0.352399	8.91552	0.806921	1
RPL39	-0.321369	8.97277	0.813776	1
MCM8	0.372438	5.64618	0.821333	1
HLA-DPB1	0.313159	9.39346	0.822509	1
FLNA	-0.350915	10.6143	0.822923	1
PSMA1	-0.297414	7.54413	0.82393	1
CRIP1	-0.40182	8.95186	0.832379	1
RPL27A	0.222921	11.2217	0.839221	1
PTPRC	-0.255289	12.4963	0.839429	1
RPL32	-0.290673	10.529	0.84032	1
RPS20	-0.287105	11.4306	0.842598	1
CDC42SE1	-0.277431	11.4469	0.848799	1
CCNL1	-0.349856	8.67376	0.850163	1
RPS2	-0.28407	11.7138	0.850517	1
CD99_1	-0.282372	11.5494	0.851668	1
HNRNPK	-0.291862	10.3767	0.853447	1
AKAP9	0.225087	9.67934	0.855564	1
TMSB10	-0.194806	14.3772	0.864759	1
TXNIP	-0.232138	11.1606	0.865944	1
GZMB	0.199768	11.5994	0.867779	1
EMP3	0.225918	11.1266	0.874471	1
RBM39	0.218255	9.70145	0.874794	1
PARP8	-0.312566	10.6488	0.878123	1
S100A4	0.166181	12.0867	0.879512	1
ATRX	0.197906	8.81802	0.881059	1
ITGA4	-0.225508	10.2374	0.882557	1
HLA-B	-0.177313	12.7808	0.885857	1
ANXA1	-0.191364	12.0446	0.891308	1
HINT1	-0.25694	10.134	0.895927	1
ACTB	0.114368	13.5289	0.898667	1
TOB1	0.174868	8.49504	0.898842	1
EIF4G3	-0.263491	8.61982	0.904604	1
LAPTM5	0.157606	9.9271	0.904928	1
SYNE1	-0.207135	11.0673	0.907449	1
HSP90B1	0.137389	9.39303	0.908743	1
PRSS23	-0.211156	6.92838	0.911325	1
ITGAL	0.128408	10.6022	0.911415	1
TMSB4X	0.0952498	12.3703	0.914112	1
COX6C	-0.145651	9.98216	0.914213	1
CCL5	0.0829995	13.1388	0.920631	1
FYB1	0.100154	10.5009	0.920832	1
ARPC2	-0.155808	11.4593	0.921717	1
KLF6	0.0909602	10.0536	0.927857	1
TRIR	-0.135177	10.1828	0.93123	1
RPS4Y1	-0.144168	11.4359	0.932322	1
PPP2R5C	-0.152259	10.797	0.937719	1
ARHGDIB	-0.154409	10.5472	0.937886	1
ZNF652	0.0893713	8.94631	0.938492	1
STK17B	0.103336	7.381	0.938767	1
FGFBP2	0.0695653	10.6174	0.941938	1
ANKRD12	-0.130043	11.3333	0.944385	1
HLA-E	-0.124164	12.4563	0.944576	1
ETS1	0.0598626	10.5975	0.945644	1
SLAMF7	-0.154534	9.00372	0.949319	1
CFL1	-0.0874651	12.5661	0.951637	1
LRRC75A-AS1	0.045177	9.88643	0.955428	1
RNR1	0.0322023	14.8476	0.960196	1
ACTG1	0.0378971	9.21513	0.961246	1
EEF1G	0.025397	8.71476	0.969698	1
PSMA7	-0.0769741	11.7786	0.971919	1
SKP1	-0.108824	9.27073	0.975407	1
RPLP1	-0.0608243	12.0434	0.975602	1
NDUFA4	-0.112495	9.95241	0.976399	1
HLA-C	-0.057482	12.1866	0.980231	1
RPS3A	-0.072259	8.92824	0.984948	1
GZMA	-0.0528342	11.3993	0.986418	1
PYHIN1	-0.0196219	10.5832	0.988999	1
ARL6IP1	-0.0673354	9.5137	0.994402	1
SAP18	-0.0636997	9.41962	0.995129	1
JAK1	-0.0566148	8.23885	0.997232	1
RPL35	-0.0283367	12.1011	0.997343	1
HSP90AA1	-0.0260198	11.6579	0.998258	1
TRAF3IP3	-0.0495956	8.53298	1	1
MBP	-0.0419107	8.89968	1	1
MATR3	-0.0353577	9.03204	1	1
RBFOX2	0.0348949	5.72799	1	1
RAP1B	-0.0132016	9.23883	1	1
RPL5	-0.0052774	9.65219	1	1
LRRFIP1	0.000965354	10.1587	1	1

[truncated: 10 more sheets: Table S10, Table S11, Table S12, Table S13, Table S14, Table S15, Table S16, Table S17, Table S18, Table S19]
